# Supplementary material for: Non-Coding RNA Analyses of Seasonal Cambium Activity in Populus tomentosa
Source: Cells. 2022 Feb 11;11(4):640. doi: 10.3390/cells11040640 (PMC8869787; doi:10.3390/cells11040640)
Supplement: Supplementary file 1 [file cells-11-00640-s001.zip]

Archive with 4 entries (3 files):
- cells-1554938-Figures.pdf
- supplementary files-revised/
- supplementary files-revised/Table S1- diffrent genes-lncRNAs-circRNAs-2022-2-5.xlsx
- supplementary files-revised/Table S2 heatmap of genes and noncoding RNAs-2022-2-5.xlsx
