# Supplementary material for: Non-Coding RNA Analyses of Seasonal Cambium Activity in Populus tomentosa
Source: Cells. 2022 Feb 11;11(4):640. doi: 10.3390/cells11040640 (PMC8869787; doi:10.3390/cells11040640)
Supplement: Supplementary file 1 [file cells-11-00640-s001.zip › supplementary files-revised/Table S1- diffrent genes-lncRNAs-circRNAs-2022-2-5.xlsx]

## Sheet: Genes VC1 vs VC3
gene_id	gene_name	transcript_id	GO	KEGG	KO_ENTRY	EC	Description	FPKM.VC1_1	FPKM.VC1_2	FPKM.VC1_3	FPKM.VC3_1	FPKM.VC3_2	FPKM.VC3_3	fc	log2(fc)	pval	qval	regulation	significant
MSTRG.10003	Potri.005G127000	Potri.005G127000.1	GO:0004579(dolichyl-diphosphooligosaccharide-protein glycotransferase activity);GO:0005576(extracellular region);GO:0005730(nucleolus);GO:0005773(vacuole);GO:0005774(vacuolar membrane);GO:0005783(endoplasmic reticulum);GO:0005789(endoplasmic reticulum membrane);GO:0005794(Golgi apparatus);GO:0008250(oligosaccharyltransferase complex);GO:0009505(plant-type cell wall);GO:0009506(plasmodesma);GO:000…	00510(N-Glycan biosynthesis);04141(Protein processing in endoplasmic reticulum)	K12670	NA	dolichyl-diphosphooligosaccharide-protein glycosyltransferase 48kDa subunit	53.4139	37.4614	52.2504	7.0005	5.9844	5.92227	2.4444	1.28948	0.0365649	0.111034	up	yes
MSTRG.10011	Potri.005G128100	Potri.005G128100.1	GO:0005509(calcium ion binding)	04626(Plant-pathogen interaction)	K13448	NA	hypothetical protein	3.69989	2.95914	4.07153	0	0	0	2.45171	1.29379	0.00454874	0.0313747	up	yes
MSTRG.10028	Potri.005G131600	Potri.005G131600.1	GO:0003677(DNA binding);GO:0003700(transcription factor activity, sequence-specific DNA binding);GO:0005515(protein binding);GO:0005634(nucleus);GO:0006351(transcription, DNA-templated);GO:0009733(response to auxin);GO:0009751(response to salicylic acid);GO:0042545(cell wall modification);GO:0044212(transcription regulatory region DNA binding);GO:0045787(positive regulation of cell cycle);GO:0045…	04712(Circadian rhythm - plant)	K16222	NA	cyclic dof factor 1-like	15.7129	10.274	15.2342	0	0.054041	0	4.9505	2.30757	0.00700032	0.040135	up	yes
MSTRG.10052	Potri.005G136600	Potri.005G136600.1	GO:0016020(membrane)	NA	NA	NA	NA	3.54831	3.00687	3.56412	0.0301155	0.0230306	0.00949672	3.59067	1.84425	0.000891702	0.0150436	up	yes
MSTRG.10054	Potri.005G136900	Potri.005G136900.1	GO:0008146(sulfotransferase activity);GO:0016021(integral component of membrane);GO:0016787(hydrolase activity)	NA	NA	NA	NA	11.6112	8.278	13.1201	0.403396	0.249495	0.417513	3.48671	1.80187	0.0402733	0.118236	up	yes
MSTRG.10058	Potri.005G137500	Potri.005G137500.1	NA	NA	NA	NA	NA	20.9511	14.7211	20.7264	0	0	0	7.59124	2.92434	0.000565323	0.0122543	up	yes
MSTRG.10071	Potri.005G139100	Potri.005G139100.2	GO:0004871(signal transducer activity);GO:0009506(plasmodesma);GO:0019722(calcium-mediated signaling)	NA	NA	NA	NA	91.499	71.6207	82.07	1.33973	1.01636	1.45197	19.4013	4.27808	0.00227548	0.0221169	up	yes
MSTRG.10074	Potri.005G139400	Potri.005G139400.1	GO:0005886(plasma membrane);GO:0006629(lipid metabolic process);GO:0008081(phosphoric diester hydrolase activity)	NA	NA	NA	NA	12.2816	9.62957	12.8516	0	0.05713	0.040008	6.05949	2.5992	0.00147204	0.0179307	up	yes
MSTRG.10075	Potri.005G139500	Potri.005G139500.1	GO:0004674(protein serine/threonine kinase activity);GO:0005524(ATP binding);GO:0005886(plasma membrane);GO:0006468(protein phosphorylation);GO:0016021(integral component of membrane);GO:0016301(kinase activity);GO:0046777(protein autophosphorylation)	04626(Plant-pathogen interaction)	K13430	EC:2.7.11.1	serine/threonine-protein kinase PBS1-like	12.4772	9.27001	11.8298	0.0326863	0.0584914	0.041229	6.14151	2.61859	0.000554259	0.0121973	up	yes
MSTRG.10080	Potri.005G140200	Potri.005G140200.1	GO:0003700(transcription factor activity, sequence-specific DNA binding);GO:0003727(single-stranded RNA binding);GO:0005515(protein binding);GO:0005634(nucleus);GO:0006349(regulation of gene expression by genetic imprinting);GO:0006351(transcription, DNA-templated);GO:0006355(regulation of transcription, DNA-templated);GO:0009294(DNA mediated transformation);GO:0009908(flower development);GO:0009…	00310(Lysine degradation)	K09188	EC:2.1.1.43	myeloid/lymphoid or mixed-lineage leukemia protein 3	8.24578	5.75769	8.29165	0.405653	0.288012	0.415689	2.31615	1.21173	0.000640948	0.0131408	up	yes
MSTRG.10081	Potri.005G140300	Potri.005G140300.1	GO:0003674(molecular_function);GO:0005737(cytoplasm);GO:0005886(plasma membrane);GO:0008150(biological_process)	03013(RNA transport)	K09291	NA	Nucleoprotein TPR	48.4548	36.3872	51.8523	3.75987	3.84761	4.53416	3.50109	1.8078	0.0109349	0.0518639	up	yes
MSTRG.10089	Potri.005G141200	Potri.005G141200.1	GO:0004672(protein kinase activity);GO:0004674(protein serine/threonine kinase activity);GO:0005524(ATP binding);GO:0005886(plasma membrane);GO:0006468(protein phosphorylation);GO:0007169(transmembrane receptor protein tyrosine kinase signaling pathway);GO:0016021(integral component of membrane)	04075(Plant hormone signal transduction)	K13415	EC:2.7.10.1 2.7.11.1	protein BRASSINOSTEROID INSENSITIVE 1	18.4364	13.0358	18.6345	0.108664	0.114107	0.035288	6.37085	2.67149	0.00352355	0.0273951	up	yes
MSTRG.10090	Potri.005G141300	Potri.005G141300.1	GO:0000139(Golgi membrane);GO:0003674(molecular_function);GO:0005794(Golgi apparatus);GO:0009834(plant-type secondary cell wall biogenesis);GO:0016021(integral component of membrane);GO:0045492(xylan biosynthetic process)	NA	NA	NA	NA	73.6355	58.9361	78.8948	0	0	0	33.7233	5.07567	7.73926e-05	0.00855792	up	yes
MSTRG.10097	Potri.005G142100	Potri.005G142100.5;Potri.005G142100.2	GO:0006471(protein ADP-ribosylation);GO:0006886(intracellular protein transport);GO:0016192(vesicle-mediated transport)	04144(Endocytosis)	K07937	NA	ADP-ribosylation factor family protein	16.8878	13.1213	16.8526	0.238283	0.25251	0.082893	7.452	2.89763	0.00720584	0.0408511	up	yes
MSTRG.10098	Potri.005G142200	Potri.005G142200.1	GO:0005618(cell wall);GO:0005634(nucleus);GO:0005730(nucleolus);GO:0005737(cytoplasm);GO:0005819(spindle);GO:0005874(microtubule);GO:0007067(mitotic nuclear division);GO:0008017(microtubule binding);GO:0009524(phragmoplast);GO:0009652(thigmotropism);GO:0030865(cortical cytoskeleton organization);GO:0051301(cell division)	NA	NA	NA	NA	18.962	14.1312	16.796	0	0.285411	0	10.1269	3.34013	0.0237345	0.0844144	up	yes
MSTRG.10104	Potri.005G132600	Potri.005G132600.1	NA	NA	NA	NA	NA	73.1184	71.2242	48.3494	3.38505	3.6435	3.42536	26.5297	4.72954	0.0116584	0.0539944	up	yes
MSTRG.10110	Potri.005G133400	Potri.005G133400.1	NA	NA	NA	NA	NA	13.709	13.1166	9.8906	0.638216	0.683837	0.769393	11.0679	3.46831	0.013756	0.0597163	up	yes
MSTRG.10124	Potri.005G144900	Potri.005G144900.1	NA	NA	NA	NA	NA	28.692	23.0075	29.9294	0	0	0	14.2062	3.82844	8.35603e-05	0.00855792	up	yes
MSTRG.10127	Potri.005G145300	Potri.005G145300.1;Potri.005G145300.4	GO:0004252(serine-type endopeptidase activity);GO:0005618(cell wall)	04144(Endocytosis)	K18443	NA	peptidase	35.1159	23.353	30.6865	1.23821	1.4559	1.51071	5.076	2.34369	0.016807	0.0678395	up	yes
MSTRG.10145	Potri.005G147700	Potri.005G147700.1	GO:0004029(aldehyde dehydrogenase (NAD) activity);GO:0004491(methylmalonate-semialdehyde dehydrogenase (acylating) activity);GO:0018478(malonate-semialdehyde dehydrogenase (acetylating) activity)	01200(Carbon metabolism);00640(Propanoate metabolism);00562(Inositol phosphate metabolism);00280(Valine, leucine and isoleucine degradation);00410(beta-Alanine metabolism)	K00140	EC:1.2.1.18 1.2.1.27	uncharacterized LOC105641714	11.269	8.74495	12.5079	0.273358	0.30108	0.277096	4.06665	2.02384	0.00396355	0.0291386	up	yes
MSTRG.10167	Potri.005G150100	Potri.005G150100.1	GO:0003674(molecular_function);GO:0005634(nucleus);GO:0008150(biological_process)	03040(Spliceosome)	K12662	NA	hypothetical protein	7.95096	5.36083	7.30846	0.032874	0	0	3.22126	1.68763	0.00755317	0.0419368	up	yes
MSTRG.1020	Potri.001G133400	Potri.001G133400.1	GO:0003677(DNA binding);GO:0003700(transcription factor activity, sequence-specific DNA binding);GO:0005634(nucleus);GO:0006351(transcription, DNA-templated);GO:0006355(regulation of transcription, DNA-templated)	03013(RNA transport)	K14317	NA	uncharacterized protein LOC103984394	1.63379	1.83215	1.84017	0.0227409	0	0	3.59527	1.8461	0.00041154	0.0109715	up	yes
MSTRG.10206	Potri.005G156100	Potri.005G156100.6	GO:0006457(protein folding)	04141(Protein processing in endoplasmic reticulum)	K09518	NA	hypothetical protein	4.84453	3.55281	4.74092	1.82319	1.36911	1.67326	7.48393	2.9038	0.0104835	0.0505967	up	yes
MSTRG.10236	Potri.005G161100	Potri.005G161100.2	NA	NA	NA	NA	NA	8.31105	5.24217	8.31457	0	0.062201	0	2.60787	1.38287	0.0310929	0.100118	up	yes
MSTRG.1024	Potri.001G133800	Potri.001G133800.1	GO:0000139(Golgi membrane);GO:0003674(molecular_function);GO:0005794(Golgi apparatus);GO:0005886(plasma membrane);GO:0006811(ion transport);GO:0009506(plasmodesma);GO:0009507(chloroplast);GO:0016021(integral component of membrane)	NA	NA	NA	NA	49.7545	40.5852	59.081	0.137394	0.141236	0.189991	18.3138	4.19486	0.0011543	0.0163121	up	yes
MSTRG.10246	Potri.005G162400	Potri.005G162400.1	GO:0005737(cytoplasm);GO:0005773(vacuole);GO:0005774(vacuolar membrane);GO:0005794(Golgi apparatus);GO:0005829(cytosol);GO:0005886(plasma membrane);GO:0009742(brassinosteroid mediated signaling pathway);GO:0019904(protein domain specific binding);GO:0045309(protein phosphorylated amino acid binding)	NA	NA	NA	NA	181.575	129.479	157.328	5.15808	6.95493	5.47035	12.4718	3.64059	0.0194456	0.0743504	up	yes
MSTRG.10248	Potri.005G162600	Potri.005G162600.1	GO:0006364(rRNA processing);GO:0022627(cytosolic small ribosomal subunit);GO:0042274(ribosomal small subunit biogenesis)	03010(Ribosome)	K02991	NA	hypothetical protein	92.1465	70.2337	84.3738	13.4549	13.4777	14.7953	2.85811	1.51506	0.0138874	0.0600186	up	yes
MSTRG.10250	Potri.005G162800	Potri.005G162800.1	GO:0003849(3-deoxy-7-phosphoheptulonate synthase activity);GO:0009073(aromatic amino acid family biosynthetic process);GO:0009507(chloroplast);GO:0009536(plastid);GO:0016020(membrane)	01230(Biosynthesis of amino acids);00400(Phenylalanine, tyrosine and tryptophan biosynthesis)	K01626	EC:2.5.1.54	2-dehydro-3-deoxyphosphoheptonate aldolase family protein	184.002	138.237	166.877	0.756067	0.968203	0.906684	46.5022	5.53923	0.000970814	0.015396	up	yes
MSTRG.10255	Potri.005G163500	Potri.005G163300.1;Potri.005G163500.1	GO:0003674(molecular_function);GO:0005576(extracellular region);GO:0005615(extracellular space);GO:0005618(cell wall);GO:0005794(Golgi apparatus);GO:0005829(cytosol);GO:0009505(plant-type cell wall);GO:0009741(response to brassinosteroid);GO:0048046(apoplast)	NA	NA	NA	NA	4.30046	4.57171	5.5696	0.060193	0.0183325	0.0534498	4.42221	2.14477	0.0187627	0.0727189	up	yes
MSTRG.10257	Potri.005G163700	Potri.005G163600.1;Potri.005G163700.1	GO:0003674(molecular_function);GO:0005576(extracellular region);GO:0005615(extracellular space);GO:0005618(cell wall);GO:0005794(Golgi apparatus);GO:0005829(cytosol);GO:0009505(plant-type cell wall);GO:0009741(response to brassinosteroid);GO:0048046(apoplast)	NA	NA	NA	NA	26.8412	18.7068	24.1379	0.0900783	0.130228	0.0979064	9.61912	3.2659	0.00277054	0.0244458	up	yes
MSTRG.10277	Potri.005G166300	Potri.005G166300.1	GO:0008150(biological_process)	04626(Plant-pathogen interaction)	K12795	NA	protein SGT1 homolog A-like	9.91277	7.21703	9.94931	0.089575	0.079825	0.133596	3.88032	1.95617	0.000373869	0.0108547	up	yes
MSTRG.1028	Potri.001G134100	Potri.001G134100.3	GO:0005739(mitochondrion);GO:0005794(Golgi apparatus);GO:0005886(plasma membrane);GO:0015031(protein transport);GO:0016021(integral component of membrane);GO:0022857(transmembrane transporter activity);GO:0030658(transport vesicle membrane)	NA	NA	NA	NA	57.1836	37.6172	53.2425	0.560819	0.857658	0.549498	11.4644	3.51909	0.0132192	0.058412	up	yes
MSTRG.10287	Potri.005G167900	Potri.005G167900.1	GO:0003674(molecular_function);GO:0005576(extracellular region);GO:0008150(biological_process)	NA	NA	NA	NA	107.767	75.1481	102.707	0.203414	0.165381	0.10263	32.1481	5.00666	0.000639699	0.0131408	up	yes
MSTRG.1033	Potri.001G135300	Potri.001G135300.7;Potri.001G135300.8	GO:0001664(G-protein coupled receptor binding);GO:0003924(GTPase activity);GO:0004871(signal transducer activity);GO:0005525(GTP binding);GO:0005634(nucleus);GO:0005737(cytoplasm);GO:0005834(heterotrimeric G-protein complex);GO:0007186(G-protein coupled receptor signaling pathway);GO:0007188(adenylate cyclase-modulating G-protein coupled receptor signaling pathway);GO:0009617(response to bacteriu…	NA	NA	NA	NA	10.298	7.76295	9.99217	1.31068	1.16071	1.46654	3.59391	1.84556	0.00877783	0.0456566	up	yes
MSTRG.10345	Potri.005G174000	Potri.005G174000.1	GO:0003333(amino acid transmembrane transport);GO:0005886(plasma membrane);GO:0015171(amino acid transmembrane transporter activity)	04075(Plant hormone signal transduction)	K13946	NA	amino acid permease family protein	24.8499	14.9411	21.6934	0	0	0	6.44772	2.68879	0.0075625	0.0419368	up	yes
MSTRG.10347	Potri.005G174700	Potri.005G174700.4	GO:0003674(molecular_function);GO:0008150(biological_process);GO:0016021(integral component of membrane)	NA	NA	NA	NA	22.5678	15.6992	20.479	2.12284	1.63198	1.70018	2.97135	1.57112	0.0367099	0.111353	up	yes
MSTRG.1039	Potri.001G136100	Potri.001G136100.1	GO:0004553(hydrolase activity, hydrolyzing O-glycosyl compounds);GO:0005618(cell wall);GO:0010411(xyloglucan metabolic process);GO:0016762(xyloglucan:xyloglucosyl transferase activity);GO:0016798(hydrolase activity, acting on glycosyl bonds);GO:0042546(cell wall biogenesis);GO:0048046(apoplast);GO:0071555(cell wall organization)	04075(Plant hormone signal transduction)	K14504	EC:2.4.1.207	xyloglucan endotransglucosylase/hydrolase protein 24-like	20.7301	14.9075	21.9607	0.101255	0	0	7.02202	2.81189	0.00147195	0.0179307	up	yes
MSTRG.10397	Potri.005G181400	Potri.005G181400.1	GO:0005515(protein binding);GO:0005634(nucleus);GO:0005737(cytoplasm);GO:0007049(cell cycle);GO:0016538(cyclin-dependent protein serine/threonine kinase regulator activity);GO:0051301(cell division);GO:0051726(regulation of cell cycle)	03010(Ribosome)	K02985	NA	40S ribosomal protein S3-2-like	7.51762	5.65241	7.35678	0	0	0	3.93834	1.97759	0.000899587	0.0150805	up	yes
MSTRG.10409	Potri.005G182800	Potri.005G182800.1	GO:0004674(protein serine/threonine kinase activity);GO:0005524(ATP binding);GO:0005886(plasma membrane);GO:0006468(protein phosphorylation);GO:0006950(response to stress);GO:0016301(kinase activity);GO:0016787(hydrolase activity)	04626(Plant-pathogen interaction)	K13436	EC:2.7.11.1	PTI1-like tyrosine-protein kinase 1	75.1016	56.7954	62.455	0.570587	0.171984	0.402119	25.3496	4.66389	0.00710335	0.0405453	up	yes
MSTRG.1041	Potri.001G136200	Potri.001G136200.1	GO:0000139(Golgi membrane);GO:0000271(polysaccharide biosynthetic process);GO:0005768(endosome);GO:0005783(endoplasmic reticulum);GO:0005794(Golgi apparatus);GO:0005802(trans-Golgi network);GO:0005886(plasma membrane);GO:0009409(response to cold);GO:0009832(plant-type cell wall biogenesis);GO:0016021(integral component of membrane);GO:0016757(transferase activity, transferring glycosyl groups);GO…	00500(Starch and sucrose metabolism);00520(Amino sugar and nucleotide sugar metabolism)	K00770	EC:2.4.2.24	Cellulose synthase A catalytic subunit 3 [UDP-forming]	2.86358	4.64152	2.7728	0.156374	0.432949	0.297958	11.3704	3.50721	0.00194131	0.0203703	up	yes
MSTRG.1043	Potri.001G136400	Potri.001G136400.1	GO:0005576(extracellular region);GO:0005886(plasma membrane);GO:0016787(hydrolase activity)	NA	NA	NA	NA	10.1338	7.50711	10.49	0.0174	0.069441	0.262786	3.84516	1.94304	0.0231478	0.0831702	up	yes
MSTRG.10440	Potri.005G187500	Potri.005G187500.1	GO:0005783(endoplasmic reticulum);GO:0005886(plasma membrane);GO:0009926(auxin polar transport);GO:0010252(auxin homeostasis);GO:0010329(auxin efflux transmembrane transporter activity)	00240(Pyrimidine metabolism);00450(Selenocompound metabolism)	K00384	EC:1.8.1.9	thioredoxin reductase NTRA-like	38.0203	25.3999	35.567	0	0	0	12.0567	3.59177	0.000969035	0.015396	up	yes
MSTRG.10441	Potri.005G187600	Potri.005G187600.1	GO:0006633(fatty acid biosynthetic process);GO:0009507(chloroplast);GO:0016020(membrane);GO:0045300(acyl-[acyl-carrier-protein] desaturase activity);GO:0046872(metal ion binding);GO:0055114(oxidation-reduction process)	01212(Fatty acid metabolism);00061(Fatty acid biosynthesis);01040(Biosynthesis of unsaturated fatty acids)	K03921	EC:1.14.19.2 1.14.19.11 1.14.19.26	hypothetical protein	8.2543	5.29772	6.58061	0	0	0	3.467	1.79369	0.0383676	0.114494	up	yes
MSTRG.10443	Potri.005G187900	Potri.005G187900.1	GO:0000139(Golgi membrane);GO:0005739(mitochondrion);GO:0005768(endosome);GO:0005794(Golgi apparatus);GO:0005802(trans-Golgi network);GO:0009058(biosynthetic process);GO:0009834(plant-type secondary cell wall biogenesis);GO:0015020(glucuronosyltransferase activity);GO:0016021(integral component of membrane);GO:0016757(transferase activity, transferring glycosyl groups);GO:0045492(xylan biosynthet…	00052(Galactose metabolism)	K18819	EC:2.4.1.123	galactinol synthase 1-like	6.5021	11.0229	7.45115	2.81258	3.06721	3.67562	6.79087	2.7636	0.0239967	0.0849984	up	yes
MSTRG.10467	Potri.005G191700	Potri.005G191700.3	GO:0003700(transcription factor activity, sequence-specific DNA binding);GO:0005634(nucleus);GO:0006355(regulation of transcription, DNA-templated)	NA	NA	NA	NA	0	3.43071	0	0	1.63984	0	155.497	7.28074	0.0224641	0.0816419	up	yes
MSTRG.10474	Potri.005G192800	Potri.005G192800.1	GO:0005886(plasma membrane);GO:0016021(integral component of membrane);GO:0031225(anchored component of membrane)	NA	NA	NA	NA	31.1672	20.3747	32.7479	0.054936	0.056202	0	7.9794	2.99628	0.00270657	0.0242261	up	yes
MSTRG.10477	Potri.005G193300	Potri.005G193300.2	GO:0003674(molecular_function);GO:0005739(mitochondrion);GO:0008150(biological_process);GO:0009506(plasmodesma);GO:0016021(integral component of membrane)	NA	NA	NA	NA	43.1293	31.5922	42.3601	1.84225	2.13974	1.71185	6.34743	2.66617	0.0113328	0.0530177	up	yes
MSTRG.10483	Potri.005G194200	Potri.005G194200.1	GO:0005886(plasma membrane);GO:0008270(zinc ion binding);GO:0009833(plant-type primary cell wall biogenesis);GO:0016021(integral component of membrane);GO:0016757(transferase activity, transferring glycosyl groups);GO:0016759(cellulose synthase activity);GO:0016760(cellulose synthase (UDP-forming) activity);GO:0030244(cellulose biosynthetic process);GO:0071555(cell wall organization)	00500(Starch and sucrose metabolism);00520(Amino sugar and nucleotide sugar metabolism)	K00770	EC:2.4.2.24	cellulose synthase-like protein	58.6486	47.5121	62.4578	1.18795	1.08469	1.25953	12.488	3.64247	6.38092e-05	0.00855792	up	yes
MSTRG.10484	Potri.005G194500	Potri.005G194500.1;Potri.005G194500.2	GO:0000027(ribosomal large subunit assembly);GO:0003735(structural constituent of ribosome);GO:0006412(translation);GO:0022625(cytosolic large ribosomal subunit)	03010(Ribosome)	K02925	NA	ribosomal protein 1	56.0186	39.1717	54.482	4.38581	4.58098	5.13292	3.27112	1.70978	0.0110261	0.0521045	up	yes
MSTRG.10493	Potri.005G195600	Potri.005G195600.1	GO:0004601(peroxidase activity);GO:0009505(plant-type cell wall);GO:0009664(plant-type cell wall organization)	00940(Phenylpropanoid biosynthesis)	K00430	EC:1.11.1.7	peroxidase precursor family protein	146.711	103.853	142.004	1.11152	1.95785	1.59082	22.877	4.51582	0.0138309	0.0598671	up	yes
MSTRG.10496	Potri.005G195800	Potri.005G195800.1	GO:0003674(molecular_function);GO:0005634(nucleus);GO:0008150(biological_process)	NA	NA	NA	NA	23.5678	18.1484	25.6103	0	0	0	9.93005	3.3118	0.000430189	0.011135	up	yes
MSTRG.10535	Potri.005G200300	Potri.005G200300.1	GO:0016491(oxidoreductase activity);GO:0055114(oxidation-reduction process)	NA	NA	NA	NA	13.9024	9.6336	13.7292	0.251854	0.393349	0.389293	3.89539	1.96177	0.0137389	0.0597004	up	yes
MSTRG.10548	Potri.005G203300	Potri.005G203300.1;Potri.005G203300.2	GO:0004674(protein serine/threonine kinase activity);GO:0005524(ATP binding);GO:0006468(protein phosphorylation);GO:0009507(chloroplast);GO:0016021(integral component of membrane);GO:0016301(kinase activity);GO:0016310(phosphorylation)	04075(Plant hormone signal transduction);04626(Plant-pathogen interaction)	K13416	EC:2.7.10.1 2.7.11.1	BRASSINOSTEROID INSENSITIVE 1-associated receptor kinase 1-like	7.67579	6.16422	8.54257	0	0.014011	0.034664	4.05769	2.02066	0.00234557	0.0224209	up	yes
MSTRG.10549	Potri.005G203600	Potri.005G203600.2	GO:0009507(chloroplast);GO:0016021(integral component of membrane)	NA	NA	NA	NA	6.17215	4.89087	5.7201	0.382928	0.780957	0.563087	3.89834	1.96286	0.0100221	0.0490476	up	yes
MSTRG.10552	Potri.005G204100	Potri.005G204100.2	GO:0005634(nucleus)	NA	NA	NA	NA	22.0385	14.542	19.1644	1.13499	0.928905	1.01802	3.73116	1.89962	0.018599	0.0723545	up	yes
MSTRG.10554	Potri.005G204300	Potri.005G204300.1;Potri.005G204300.2	GO:0016020(membrane);GO:0016021(integral component of membrane);GO:0046872(metal ion binding);GO:0055114(oxidation-reduction process)	NA	NA	NA	NA	20.3996	15.8877	25.2004	0	0	0	7.68416	2.94189	0.00595129	0.036642	up	yes
MSTRG.10565	Potri.005G205700	Potri.005G205700.1	GO:0003674(molecular_function);GO:0005634(nucleus);GO:0006355(regulation of transcription, DNA-templated);GO:0007142(male meiosis II);GO:0009556(microsporogenesis)	NA	NA	NA	NA	27.3788	19.5965	27.2243	0.108872	0.053608	0.107164	9.06887	3.18092	3.90876e-05	0.00855792	up	yes
MSTRG.10568	Potri.005G206000	Potri.005G206000.2	GO:0003674(molecular_function);GO:0008150(biological_process);GO:0016021(integral component of membrane)	03060(Protein export)	K13280	EC:3.4.-.-	signal peptidase complex catalytic subunit SEC11C-like	7.57589	5.31285	8.30777	0.258567	0.246532	0.894973	2.67797	1.42114	0.0440209	0.125784	up	yes
MSTRG.10599	Potri.005G209400	Potri.005G209400.1;Potri.005G209400.2	GO:0003674(molecular_function);GO:0005634(nucleus);GO:0008150(biological_process)	NA	NA	NA	NA	12.7795	9.09551	14.7784	0.29598	0.173885	0.0483534	3.70581	1.88979	0.0472169	0.131637	up	yes
MSTRG.10604	Potri.005G210100	Potri.005G210100.1	GO:0005576(extracellular region);GO:0016042(lipid catabolic process);GO:0016787(hydrolase activity);GO:0045735(nutrient reservoir activity)	NA	NA	NA	NA	6.35411	4.86571	6.51499	0	0.02723	0	3.47628	1.79754	0.00241315	0.0228065	up	yes
MSTRG.10618	Potri.005G211100	Potri.005G211100.3	GO:0003677(DNA binding);GO:0005634(nucleus);GO:0006355(regulation of transcription, DNA-templated);GO:0008270(zinc ion binding);GO:0016746(transferase activity, transferring acyl groups)	03010(Ribosome)	K02964	NA	uncharacterized LOC103432514	1.99217	1.62397	2.06135	0.375345	0.428317	0.326276	2.07438	1.05268	0.00100222	0.0155592	up	yes
MSTRG.1064	Potri.001G139500	Potri.001G139500.1;Potri.001G139500.4	GO:0003825(alpha,alpha-trehalose-phosphate synthase (UDP-forming) activity);GO:0004805(trehalose-phosphatase activity);GO:0005992(trehalose biosynthetic process);GO:0016757(transferase activity, transferring glycosyl groups)	00500(Starch and sucrose metabolism)	K16055	EC:2.4.1.15 3.1.3.12	hypothetical protein	39.2378	35.0296	45.7966	1.42574	1.14645	1.43922	9.22601	3.20571	0.00304853	0.025481	up	yes
MSTRG.10642	Potri.005G214400	Potri.005G214400.1	GO:0005515(protein binding);GO:0005634(nucleus);GO:0009873(ethylene-activated signaling pathway);GO:0010364(regulation of ethylene biosynthetic process);GO:0016567(protein ubiquitination)	NA	NA	NA	NA	20.9688	17.0617	24.2363	3.35552	3.35272	3.62209	2.1153	1.08086	0.0298347	0.0973014	up	yes
MSTRG.10658	Potri.005G216300	Potri.005G216300.1	GO:0003674(molecular_function);GO:0005634(nucleus);GO:0008150(biological_process)	NA	NA	NA	NA	8.90022	6.52794	8.8438	0.273819	0.129985	0.277412	3.56738	1.83487	0.00287338	0.0247803	up	yes
MSTRG.1066	Potri.001G139600	Potri.001G139600.2	GO:0016021(integral component of membrane);GO:0042626(ATPase activity, coupled to transmembrane movement of substances);GO:0055085(transmembrane transport)	02010(ABC transporters)	K05658	EC:3.6.3.44	P-glycoprotein	5.50671	4.13682	5.9137	0.0281783	0.00718359	0.0956237	2.76365	1.46658	0.00262803	0.0238545	up	yes
MSTRG.10663	Potri.005G217000	Potri.005G217000.1	GO:0005634(nucleus);GO:0006633(fatty acid biosynthetic process);GO:0009409(response to cold);GO:0009416(response to light stimulus);GO:0009922(fatty acid elongase activity);GO:0016021(integral component of membrane)	00062(Fatty acid elongation)	K15397	EC:2.3.1.199	hypothetical protein	6.89379	4.16391	6.58798	0	0	0	2.11772	1.08251	0.0253079	0.087786	up	yes
MSTRG.10671	Potri.005G217300	Potri.005G217300.3	GO:0000166(nucleotide binding);GO:0003924(GTPase activity);GO:0005525(GTP binding);GO:0005575(cellular_component);GO:0016020(membrane);GO:0016021(integral component of membrane);GO:0044351(macropinocytosis)	NA	NA	NA	NA	9.35085	6.35985	9.33835	0.0927269	0.140503	0.277122	4.17431	2.06154	0.00348879	0.0272386	up	yes
MSTRG.10676	Potri.005G218400	Potri.005G218400.1	GO:0001673(male germ cell nucleus);GO:0004842(ubiquitin-protein transferase activity);GO:0005515(protein binding);GO:0006511(ubiquitin-dependent protein catabolic process);GO:0009507(chloroplast);GO:0009555(pollen development);GO:0009793(embryo development ending in seed dormancy);GO:0016567(protein ubiquitination);GO:0019005(SCF ubiquitin ligase complex);GO:0031146(SCF-dependent proteasomal ubiq…	NA	NA	NA	NA	5.55058	3.99434	5.85295	0.030404	0.09208	0	2.59555	1.37604	0.0280799	0.0939379	up	yes
MSTRG.10678	Potri.005G218600	Potri.005G218600.1	GO:0000462(maturation of SSU-rRNA from tricistronic rRNA transcript (SSU-rRNA, 5.8S rRNA, LSU-rRNA));GO:0032040(small-subunit processome);GO:0034388(Pwp2p-containing subcomplex of 90S preribosome)	03008(Ribosome biogenesis in eukaryotes)	K14553	NA	hypothetical protein	0.514405	3.55934	1.17122	2.85403	2.58729	3.44578	17.1693	4.10176	0.0348038	0.107281	up	yes
MSTRG.10702	Potri.005G221100	Potri.005G221100.2	GO:0003677(DNA binding);GO:0003700(transcription factor activity, sequence-specific DNA binding);GO:0005634(nucleus);GO:0006351(transcription, DNA-templated);GO:0006355(regulation of transcription, DNA-templated);GO:0046983(protein dimerization activity)	04075(Plant hormone signal transduction)	K13422	NA	Os10g0575000	2.73361	3.65722	2.37023	0.592639	0.880823	0	4.65092	2.21752	0.00222216	0.0217862	up	yes
MSTRG.10771	Potri.005G229000	Potri.005G229000.1	GO:0004089(carbonate dehydratase activity);GO:0005737(cytoplasm);GO:0005739(mitochondrion);GO:0005747(mitochondrial respiratory chain complex I);GO:0009853(photorespiration);GO:0031966(mitochondrial membrane);GO:0045271(respiratory chain complex I);GO:0046872(metal ion binding)	NA	NA	NA	NA	25.3192	21.5784	26.9153	2.44854	2.04072	2.64596	4.01779	2.0064	0.00815072	0.0439165	up	yes
MSTRG.10777	Potri.005G229600	Potri.005G229600.2;Potri.005G229600.3	GO:0016985(mannan endo-1,4-beta-mannosidase activity);GO:0046355(mannan catabolic process)	00051(Fructose and mannose metabolism)	K19355	EC:3.2.1.78	hypothetical protein	13.8567	10.6191	14.0722	1.61632	1.50052	1.40828	2.64523	1.4034	0.00905308	0.046511	up	yes
MSTRG.10781	Potri.005G230901	Potri.005G230901.1	GO:0005737(cytoplasm);GO:0016740(transferase activity);GO:0016747(transferase activity, transferring acyl groups other than amino-acyl groups)	00073(Cutin, suberine and wax biosynthesis)	K15400	EC:2.3.1.188	omega-hydroxypalmitate O-feruloyl transferase-like	8.2508	5.76208	8.15054	0.419221	0.457793	0.281383	2.60654	1.38213	0.0493789	0.13561	up	yes
MSTRG.10795	Potri.005G231700	Potri.005G231700.1	GO:0008540(proteasome regulatory particle, base subcomplex);GO:0017025(TBP-class protein binding);GO:0030433(ER-associated ubiquitin-dependent protein catabolic process);GO:0031595(nuclear proteasome complex);GO:0031597(cytosolic proteasome complex);GO:0036402(proteasome-activating ATPase activity);GO:0045899(positive regulation of RNA polymerase II transcriptional preinitiation complex assembly)	03050(Proteasome)	K03064	NA	26S proteasome AAA-ATPase subunit family protein	25.2566	18.456	23.2827	3.29756	3.35932	3.65444	2.44292	1.28861	0.0186311	0.0724076	up	yes
MSTRG.1080	Potri.001G141400	Potri.001G141400.1	GO:0003674(molecular_function);GO:0005886(plasma membrane);GO:0007568(aging);GO:0009506(plasmodesma);GO:0009554(megasporogenesis);GO:0009734(auxin-activated signaling pathway);GO:0009933(meristem structural organization);GO:0009934(regulation of meristem structural organization);GO:0009956(radial pattern formation);GO:0010015(root morphogenesis);GO:0010305(leaf vascular tissue pattern formation);…	NA	NA	NA	NA	21.4094	13.8318	19.3625	0	0	0	6.71324	2.74701	0.00366453	0.0278827	up	yes
MSTRG.10800	Potri.005G232500	Potri.005G232500.1	GO:0005737(cytoplasm);GO:0030246(carbohydrate binding);GO:0005576(extracellular region)	04120(Ubiquitin mediated proteolysis)	K04506	EC:2.3.2.27	uncharacterized LOC104583002	3.03319	2.33107	3.12642	0	0	0.040761	2.05647	1.04017	0.00146265	0.0179307	up	yes
MSTRG.10802	Potri.005G232600	Potri.005G232600.1	GO:0004565(beta-galactosidase activity);GO:0005618(cell wall);GO:0005773(vacuole)	00052(Galactose metabolism);00600(Sphingolipid metabolism);00531(Glycosaminoglycan degradation);00604(Glycosphingolipid biosynthesis - ganglio series);00511(Other glycan degradation)	K12309	EC:3.2.1.23	beta-galactosidase	21.2953	15.6183	20.2176	0.38085	0.166963	0.064205	7.67655	2.94046	0.0170141	0.0683711	up	yes
MSTRG.10809	Potri.005G233600	Potri.005G233600.1	GO:0005886(plasma membrane);GO:0006810(transport);GO:0022857(transmembrane transporter activity)	01200(Carbon metabolism);01230(Biosynthesis of amino acids);00010(Glycolysis / Gluconeogenesis);00030(Pentose phosphate pathway);00051(Fructose and mannose metabolism);00710(Carbon fixation in photosynthetic organisms)	K01623	EC:4.1.2.13	probable fructose-bisphosphate aldolase 3	599.416	431.425	592.335	10.7692	9.80515	11.9432	16.469	4.04168	0.000592235	0.0125229	up	yes
MSTRG.10830	Potri.005G236200	Potri.005G236200.4;Potri.005G236200.5	GO:0005516(calmodulin binding);GO:0005634(nucleus);GO:0005829(cytosol);GO:0005875(microtubule associated complex);GO:0005886(plasma membrane);GO:0009737(response to abscisic acid);GO:0009941(chloroplast envelope)	03015(mRNA surveillance pathway)	K14411	NA	protein gar2	72.7715	52.4024	75.433	5.13911	4.37892	4.09689	4.46353	2.15819	0.0159926	0.0655476	up	yes
MSTRG.10832	Potri.005G236600	Potri.005G236600.1	GO:0005768(endosome);GO:0005774(vacuolar membrane);GO:0005802(trans-Golgi network);GO:0008757(S-adenosylmethionine-dependent methyltransferase activity);GO:0032259(methylation)	NA	NA	NA	NA	11.952	10.599	15.4806	0.597228	0.483376	0.522276	4.22369	2.0785	0.0250885	0.0875326	up	yes
MSTRG.10836	Potri.005G236700	Potri.005G236700.1	GO:0003700(transcription factor activity, sequence-specific DNA binding);GO:0005515(protein binding);GO:0005634(nucleus);GO:0006351(transcription, DNA-templated);GO:0006355(regulation of transcription, DNA-templated);GO:0009733(response to auxin);GO:0009734(auxin-activated signaling pathway);GO:0009793(embryo development ending in seed dormancy);GO:0009908(flower development);GO:0009942(longitudi…	04075(Plant hormone signal transduction)	K14486	NA	hypothetical protein	12.059	8.28276	11.5408	0.251624	0.116936	0.201978	3.65783	1.87099	0.00250178	0.0232763	up	yes
MSTRG.10840	Potri.005G237100	Potri.005G237100.3	GO:0003674(molecular_function);GO:0005737(cytoplasm);GO:0005886(plasma membrane);GO:0008150(biological_process)	NA	NA	NA	NA	26.9129	18.8787	26.5497	0.0578318	0.0624511	0.166585	8.04734	3.00851	0.000954585	0.0153864	up	yes
MSTRG.10842	Potri.005G237700	Potri.005G237700.1	GO:0004553(hydrolase activity, hydrolyzing O-glycosyl compounds);GO:0005576(extracellular region);GO:0008810(cellulase activity);GO:0030245(cellulose catabolic process);GO:0071555(cell wall organization)	00500(Starch and sucrose metabolism)	K01179	EC:3.2.1.4	Os09g0530200	187.72	139.566	139.993	0.397772	0.478394	0.362884	78.7078	6.29843	0.00297718	0.0252026	up	yes
MSTRG.10844	Potri.005G237900	Potri.005G237900.1	GO:0003674(molecular_function);GO:0005634(nucleus);GO:0008150(biological_process);GO:0016020(membrane)	NA	NA	NA	NA	57.2189	42.3993	60.4108	0.183881	0.387732	0.335565	17.0653	4.093	0.00334192	0.0266256	up	yes
MSTRG.10860	Potri.005G239300	Potri.005G239300.1	GO:0009416(response to light stimulus);GO:0009535(chloroplast thylakoid membrane);GO:0009768(photosynthesis, light harvesting in photosystem I);GO:0009941(chloroplast envelope);GO:0010287(plastoglobule);GO:0016168(chlorophyll binding);GO:0031409(pigment binding)	00196(Photosynthesis - antenna proteins)	K08912	NA	Chlorophyll a-b binding protein 2	10.0751	7.03756	9.34135	0.377681	0.426624	0.518147	2.94882	1.56014	0.0137568	0.0597163	up	yes
MSTRG.10862	Potri.005G239600	Potri.005G239600.1;Potri.005G239600.2	GO:0003674(molecular_function);GO:0005634(nucleus);GO:0008150(biological_process)	NA	NA	NA	NA	15.3235	11.3404	18.8737	0.574709	0.322754	0.715283	4.812	2.26664	0.0396117	0.116998	up	yes
MSTRG.10864	Potri.005G239900	Potri.005G239900.1	GO:0003924(GTPase activity);GO:0005200(structural constituent of cytoskeleton);GO:0005515(protein binding);GO:0005525(GTP binding);GO:0005618(cell wall);GO:0005737(cytoplasm);GO:0005774(vacuolar membrane);GO:0005874(microtubule);GO:0005886(plasma membrane);GO:0007017(microtubule-based process);GO:0009507(chloroplast);GO:0009570(chloroplast stroma);GO:0016020(membrane);GO:0045298(tubulin complex)	04145(Phagosome)	K07375	NA	hypothetical protein	54.1041	41.5322	49.5537	0.493143	0.691337	0.239609	21.0866	4.39825	0.0118973	0.0546023	up	yes
MSTRG.10873	Potri.005G240900	Potri.005G240900.1	GO:0003674(molecular_function);GO:0005576(extracellular region);GO:0051707(response to other organism)	03013(RNA transport)	K14297	NA	nuclear pore complex protein Nup96 homolog	12.598	8.72353	11.5364	0	0	0	5.12865	2.35858	0.00331214	0.0266239	up	yes
MSTRG.10874	Potri.005G241000	Potri.005G241000.1	GO:0003674(molecular_function);GO:0005576(extracellular region);GO:0031225(anchored component of membrane);GO:0051707(response to other organism)	03013(RNA transport)	K14297	NA	nuclear pore complex protein Nup96 homolog	14.5877	10.2997	14.573	0	0	0	5.53778	2.46931	0.000768762	0.0141789	up	yes
MSTRG.10875	Potri.005G241100	Potri.005G241100.1	GO:0005783(endoplasmic reticulum)	04141(Protein processing in endoplasmic reticulum);04626(Plant-pathogen interaction)	K09487	NA	endoplasmin homolog	425.05	345.151	490.764	27.8978	26.3297	27.498	6.24498	2.6427	0.00220809	0.0217779	up	yes
MSTRG.10879	Potri.005G241500	Potri.005G241500.1	GO:0004674(protein serine/threonine kinase activity);GO:0004702(receptor signaling protein serine/threonine kinase activity);GO:0005515(protein binding);GO:0005524(ATP binding);GO:0005886(plasma membrane);GO:0006468(protein phosphorylation);GO:0007169(transmembrane receptor protein tyrosine kinase signaling pathway);GO:0007172(signal complex assembly);GO:0007275(multicellular organism development…	04075(Plant hormone signal transduction)	K13415	EC:2.7.10.1 2.7.11.1	protein BRASSINOSTEROID INSENSITIVE 1-like	3.24757	2.58176	3.1919	0.019806	0	0	2.46783	1.30324	0.000944478	0.0153507	up	yes
MSTRG.10894	Potri.005G243000	Potri.005G243000.2	GO:0004252(serine-type endopeptidase activity);GO:0005618(cell wall)	04144(Endocytosis)	K18443	NA	peptidase	14.5973	11.0588	15.2998	1.21554	1.05365	1.24148	2.95634	1.56381	0.00306585	0.0255188	up	yes
MSTRG.10910	Potri.005G245800	Potri.005G245800.1	GO:0005737(cytoplasm);GO:0008757(S-adenosylmethionine-dependent methyltransferase activity);GO:0032259(methylation)	00100(Steroid biosynthesis)	K08242	EC:2.1.1.143	putative sterol-C-methyltransferase family protein	99.8239	72.5426	94.3355	15.0178	12.9452	15.085	2.35582	1.23623	0.0193821	0.074217	up	yes
MSTRG.10916	Potri.005G246600	Potri.005G246600.1	GO:0005886(plasma membrane);GO:0006820(anion transport);GO:0008381(mechanically-gated ion channel activity)	NA	NA	NA	NA	6.55172	4.61375	6.54094	0.0933113	0.0123958	0.0458001	2.69248	1.42893	0.00169237	0.0192127	up	yes
MSTRG.10929	Potri.005G247700	Potri.005G247700.1	GO:0005507(copper ion binding);GO:0009505(plant-type cell wall);GO:0009506(plasmodesma);GO:0016722(oxidoreductase activity, oxidizing metal ions)	00053(Ascorbate and aldarate metabolism)	K00423	EC:1.10.3.3	SKU5 similar 13	123.507	89.9004	121.42	9.67631	8.63705	8.94624	4.42831	2.14675	0.00172946	0.0193113	up	yes
MSTRG.10937	Potri.005G249400	Potri.005G249400.1	GO:0003674(molecular_function);GO:0005634(nucleus)	NA	NA	NA	NA	23.91	17.2991	15.5602	0.101185	0.06124	0.211612	13.1524	3.71726	0.0294096	0.0962538	up	yes
MSTRG.10941	Potri.005G249600	Potri.005G249600.1	GO:0005739(mitochondrion);GO:0008150(biological_process)	NA	NA	NA	NA	11.7032	8.56495	11.578	0.464358	0.363019	0.490073	3.41613	1.77236	0.000334606	0.0106331	up	yes
MSTRG.10943	Potri.005G249800	Potri.005G249800.4	GO:0000166(nucleotide binding);GO:0005634(nucleus);GO:0008150(biological_process);GO:0080008(Cul4-RING E3 ubiquitin ligase complex)	NA	NA	NA	NA	15.695	11.1641	14.1069	1.73359	1.70154	2.01921	2.33071	1.22077	0.0351388	0.108071	up	yes
MSTRG.10950	Potri.005G250800	Potri.005G250800.1;Potri.005G250800.2	GO:0003674(molecular_function);GO:0005739(mitochondrion);GO:0008150(biological_process)	NA	NA	NA	NA	12.0684	7.84432	11.8795	0.078881	0.109482	0	3.72918	1.89886	0.0198507	0.0754003	up	yes
MSTRG.10960	Potri.005G251800	Potri.005G251800.1	GO:0005319(lipid transporter activity);GO:0005886(plasma membrane);GO:0008158(hedgehog receptor activity);GO:0009506(plasmodesma);GO:0009555(pollen development);GO:0016020(membrane);GO:0016021(integral component of membrane);GO:0090153(regulation of sphingolipid biosynthetic process)	NA	NA	NA	NA	40.9623	29.799	42.0462	0.943948	1.01708	0.963717	8.79198	3.13619	0.00383592	0.0286148	up	yes
MSTRG.10971	Potri.005G253500	Potri.005G253500.1	GO:0004842(ubiquitin-protein transferase activity);GO:0019005(SCF ubiquitin ligase complex);GO:0031146(SCF-dependent proteasomal ubiquitin-dependent protein catabolic process)	NA	NA	NA	NA	9.78048	7.70207	9.41236	0.223351	0.230277	0.288596	4.46503	2.15867	0.000840004	0.0146996	up	yes
MSTRG.10990	Potri.005G256000	Potri.005G256000.2	GO:0004197(cysteine-type endopeptidase activity);GO:0005615(extracellular space);GO:0005764(lysosome);GO:0051603(proteolysis involved in cellular protein catabolic process)	04145(Phagosome)	K01365	EC:3.4.22.15	cysteine protease	34.0549	26.0421	36.2846	0	0	0	14.0326	3.81071	0.000196689	0.00950104	up	yes
MSTRG.10996	Potri.005G257000	Potri.005G257000.1	GO:0004420(hydroxymethylglutaryl-CoA reductase (NADPH) activity);GO:0005778(peroxisomal membrane);GO:0005789(endoplasmic reticulum membrane);GO:0008299(isoprenoid biosynthetic process);GO:0016126(sterol biosynthetic process)	00900(Terpenoid backbone biosynthesis)	K00021	EC:1.1.1.34	hydroxymethylglutaryl-CoA reductase family protein	22.2916	15.6327	21.9317	2.37555	2.21853	2.51572	2.28476	1.19204	0.00190387	0.0202145	up	yes
MSTRG.11001	Potri.005G257500	Potri.005G257500.1	GO:0000086(G2/M transition of mitotic cell cycle);GO:0000307(cyclin-dependent protein kinase holoenzyme complex);GO:0004693(cyclin-dependent protein serine/threonine kinase activity);GO:0005515(protein binding);GO:0005524(ATP binding);GO:0005634(nucleus);GO:0008353(RNA polymerase II carboxy-terminal domain kinase activity);GO:0009755(hormone-mediated signaling pathway);GO:0009934(regulation of me…	03022(Basal transcription factors);03420(Nucleotide excision repair)	K02202	EC:2.7.11.22 2.7.11.23	cyclin-dependent kinase D-3	32.4431	24.4308	30.4656	0.0483355	0.0982464	0.137683	13.6543	3.77128	0.000846711	0.0148015	up	yes
MSTRG.11005	Potri.005G257800	Potri.005G257800.3	GO:0003872(6-phosphofructokinase activity);GO:0005524(ATP binding);GO:0005737(cytoplasm);GO:0005829(cytosol);GO:0006096(glycolytic process);GO:0010317(pyrophosphate-dependent phosphofructokinase complex, alpha-subunit complex);GO:0015979(photosynthesis);GO:0046872(metal ion binding);GO:0047334(diphosphate-fructose-6-phosphate 1-phosphotransferase activity)	00051(Fructose and mannose metabolism)	K00895	EC:2.7.1.90	pyrophosphate-dependent phosphofructokinase alpha subunit family protein	182.726	133.899	187.811	0.915498	0.677877	1.13526	30.65	4.93782	0.00087962	0.015018	up	yes
MSTRG.11008	Potri.005G258300	Potri.005G258300.1	GO:0000778(condensed nuclear chromosome kinetochore);GO:0000940(condensed chromosome outer kinetochore);GO:0007091(metaphase/anaphase transition of mitotic cell cycle);GO:0007094(mitotic spindle assembly checkpoint);GO:0034501(protein localization to kinetochore);GO:0048471(perinuclear region of cytoplasm)	NA	NA	NA	NA	10.4762	7.43074	10.7314	0	0.122177	0	4.25715	2.08989	0.0185718	0.0722971	up	yes
MSTRG.11013	Potri.005G258900	Potri.005G258900.1	GO:0000139(Golgi membrane);GO:0005794(Golgi apparatus);GO:0016021(integral component of membrane);GO:0042546(cell wall biogenesis);GO:0045489(pectin biosynthetic process);GO:0048531(beta-1,3-galactosyltransferase activity);GO:0071555(cell wall organization)	NA	NA	NA	NA	47.6792	31.2608	43.7555	0	0	0.033755	14.0919	3.81679	0.000973864	0.0154298	up	yes
MSTRG.11020	Potri.005G259900	Potri.005G259900.1	GO:0005509(calcium ion binding)	04626(Plant-pathogen interaction)	K13448	NA	hypothetical protein	0	2.98714	0	0.643514	0.11447	0.447184	51.7194	5.69263	0.0340891	0.105693	up	yes
MSTRG.11027	Potri.006G000300	Potri.006G000300.1	GO:0003924(GTPase activity);GO:0005525(GTP binding);GO:0005768(endosome);GO:0005794(Golgi apparatus);GO:0005829(cytosol);GO:0005886(plasma membrane);GO:0006886(intracellular protein transport);GO:0006913(nucleocytoplasmic transport);GO:0007264(small GTPase mediated signal transduction);GO:0009504(cell plate);GO:0009506(plasmodesma);GO:0010008(endosome membrane)	04144(Endocytosis)	K07904	NA	hypothetical protein	29.2523	22.4718	29.9877	1.37722	1.59363	2.02752	4.70357	2.23376	0.0222842	0.0812771	up	yes
MSTRG.11031	Potri.006G000900	Potri.006G000900.1	GO:0005680(anaphase-promoting complex);GO:0042787(protein ubiquitination involved in ubiquitin-dependent protein catabolic process);GO:0045842(positive regulation of mitotic metaphase/anaphase transition);GO:0061630(ubiquitin protein ligase activity);GO:0097602(cullin family protein binding)	NA	NA	NA	NA	3.85121	3.4783	4.84973	0	0.02319	0	2.96143	1.56629	0.030657	0.0991336	up	yes
MSTRG.11038	Potri.006G001400	Potri.006G001400.1	GO:0000166(nucleotide binding);GO:0000932(cytoplasmic mRNA processing body);GO:0005515(protein binding);GO:0005634(nucleus);GO:0005829(cytosol);GO:0006397(mRNA processing);GO:0006402(mRNA catabolic process);GO:0009791(post-embryonic development);GO:0009965(leaf morphogenesis);GO:0010071(root meristem specification);GO:0010072(primary shoot apical meristem specification);GO:0031087(deadenylation-i…	03018(RNA degradation)	K12616	NA	hypothetical protein	18.6842	13.2147	18.0833	0.686228	0.576056	0.608843	4.3246	2.11257	0.0013758	0.0175881	up	yes
MSTRG.11047	Potri.006G002700	Potri.006G002700.1	GO:0004826(phenylalanine-tRNA ligase activity);GO:0005737(cytoplasm);GO:0006432(phenylalanyl-tRNA aminoacylation)	NA	NA	NA	NA	20.212	17.167	20.9799	0.184013	0.108553	0.602046	8.25995	3.04613	0.0305508	0.0989362	up	yes
MSTRG.11078	Potri.006G006000	Potri.006G006000.1	GO:0006857(oligopeptide transport);GO:0015031(protein transport);GO:0015198(oligopeptide transporter activity);GO:0015833(peptide transport);GO:0016020(membrane);GO:0016021(integral component of membrane);GO:0055085(transmembrane transport)	NA	NA	NA	NA	64.486	47.9767	62.3812	8.9262	7.74347	9.96758	2.43594	1.28448	0.0426467	0.12302	up	yes
MSTRG.11092	Potri.006G008000	Potri.006G008000.1	GO:0003674(molecular_function);GO:0005634(nucleus);GO:0008150(biological_process)	NA	NA	NA	NA	6.58284	6.17257	9.34091	0	0	0	4.24518	2.08583	0.048712	0.134551	up	yes
MSTRG.11121	Potri.006G014500	Potri.006G014500.1	GO:0004869(cysteine-type endopeptidase inhibitor activity);GO:0005576(extracellular region);GO:0005618(cell wall);GO:0006952(defense response)	NA	NA	NA	NA	12.674	10.3342	14.5107	0.36205	0.361268	0.254117	4.93788	2.30389	0.00905352	0.046511	up	yes
MSTRG.11142	Potri.006G015000	Potri.006G015000.1	GO:0005886(plasma membrane);GO:0007275(multicellular organism development);GO:0016020(membrane);GO:0016021(integral component of membrane);GO:0046872(metal ion binding);GO:0055114(oxidation-reduction process)	NA	NA	NA	NA	7.17837	5.57903	8.64511	0.038856	0.019679	0	3.22592	1.68971	0.0181196	0.071132	up	yes
MSTRG.11159	Potri.006G016900	Potri.006G016900.1	GO:0005886(plasma membrane);GO:0016021(integral component of membrane)	NA	NA	NA	NA	23.1334	18.9476	23.4092	0.058689	0.332437	0.074769	12.7766	3.67543	0.0109544	0.0519111	up	yes
MSTRG.11162	Potri.006G017200	Potri.006G017200.1	GO:0003674(molecular_function);GO:0008150(biological_process)	NA	NA	NA	NA	4.93656	3.72614	5.15721	0.107946	0.0416814	0.0257804	2.7102	1.4384	0.00948025	0.047706	up	yes
MSTRG.11185	Potri.006G020800	Potri.006G020800.1	GO:0005886(plasma membrane);GO:0008270(zinc ion binding);GO:0016021(integral component of membrane);GO:0019706(protein-cysteine S-palmitoyltransferase activity)	NA	NA	NA	NA	5.68575	8.64754	6.38968	0.62701	0.239955	0.527688	10.158	3.34455	0.0119828	0.0548595	up	yes
MSTRG.11187	Potri.006G020900	Potri.006G020900.1	GO:0030170(pyridoxal phosphate binding);GO:0042802(identical protein binding)	00650(Butanoate metabolism);00250(Alanine, aspartate and glutamate metabolism)	K16871	EC:2.6.1.96	POLLEN-PISTIL INTERACTION 2 family protein	25.6736	19.3576	25.6154	0.403323	0.748694	0.879147	9.10667	3.18692	0.0252334	0.0876547	up	yes
MSTRG.11189	Potri.006G021200	Potri.006G021200.2;Potri.006G021200.1;Potri.006G021200.6;Potri.006G021200.4	GO:0003674(molecular_function);GO:0005737(cytoplasm);GO:0005829(cytosol);GO:0005886(plasma membrane);GO:0009737(response to abscisic acid);GO:0016021(integral component of membrane);GO:0046686(response to cadmium ion)	03013(RNA transport)	K09291	NA	nuclear-pore anchor	35.0696	26.4236	40.3892	0.0493366	0.0673796	0.106088	13.625	3.76819	0.00150155	0.018078	up	yes
MSTRG.1119	Potri.001G145900	Potri.001G145900.6	GO:0004439(phosphatidylinositol-4,5-bisphosphate 5-phosphatase activity);GO:0004445(inositol-polyphosphate 5-phosphatase activity);GO:0005737(cytoplasm);GO:0009737(response to abscisic acid);GO:0009738(abscisic acid-activated signaling pathway);GO:0009845(seed germination);GO:0032957(inositol trisphosphate metabolic process);GO:0034485(phosphatidylinositol-3,4,5-trisphosphate 5-phosphatase activi…	00562(Inositol phosphate metabolism);04070(Phosphatidylinositol signaling system)	K01099	EC:3.1.3.36	hypothetical protein	7.77176	4.92138	8.05067	0.100342	0.087698	0.143688	2.09536	1.0672	0.00495415	0.0330939	up	yes
MSTRG.11191	Potri.006G021500	Potri.006G021500.2	GO:0003735(structural constituent of ribosome);GO:0022625(cytosolic large ribosomal subunit)	03010(Ribosome)	K02901	NA	ribosomal protein L27	41.653	27.7129	39.1003	3.57724	2.80293	3.118	2.94736	1.55943	0.0236675	0.0842243	up	yes
MSTRG.11221	Potri.006G025600	Potri.006G025600.1	GO:0000166(nucleotide binding);GO:0003723(RNA binding);GO:0005515(protein binding);GO:0005634(nucleus);GO:0005737(cytoplasm);GO:0005829(cytosol);GO:0006952(defense response);GO:0008219(cell death);GO:0009693(ethylene biosynthetic process);GO:0009738(abscisic acid-activated signaling pathway);GO:0010150(leaf senescence);GO:0017091(AU-rich element binding);GO:0048255(mRNA stabilization)	03040(Spliceosome)	K12741	NA	RNA recognition motif-containing family protein	28.5408	22.8231	25.5614	3.12362	3.20934	2.35838	4.77797	2.2564	0.0409587	0.119793	up	yes
MSTRG.11224	Potri.006G025800	Potri.006G025800.1	GO:0003677(DNA binding);GO:0003700(transcription factor activity, sequence-specific DNA binding);GO:0005634(nucleus);GO:0006351(transcription, DNA-templated);GO:0006355(regulation of transcription, DNA-templated);GO:0009737(response to abscisic acid);GO:0009738(abscisic acid-activated signaling pathway);GO:0043565(sequence-specific DNA binding)	04075(Plant hormone signal transduction)	K14432	NA	hypothetical protein	4.79448	4.28683	5.05687	0	0	0	4.14561	2.05159	0.00129087	0.0171983	up	yes
MSTRG.11231	Potri.006G026600	Potri.006G026600.2	GO:0003674(molecular_function);GO:0005739(mitochondrion);GO:0008150(biological_process)	NA	NA	NA	NA	4.80632	3.59436	4.82792	0	0	0	2.71863	1.44288	0.00141383	0.0177944	up	yes
MSTRG.11247	Potri.006G031400	Potri.006G031400.1	GO:0005634(nucleus);GO:0005737(cytoplasm);GO:0008408(3'-5' exonuclease activity)	NA	NA	NA	NA	15.0962	11.582	16.5186	1.44838	1.58693	1.36473	2.77074	1.47027	0.0276549	0.0930269	up	yes
MSTRG.11259	Potri.006G029900	Potri.006G029900.1	GO:0005576(extracellular region);GO:0005578(proteinaceous extracellular matrix);GO:0005773(vacuole);GO:0009044(xylan 1,4-beta-xylosidase activity);GO:0009505(plant-type cell wall);GO:0016798(hydrolase activity, acting on glycosyl bonds);GO:0045493(xylan catabolic process);GO:0046373(L-arabinose metabolic process);GO:0046556(alpha-L-arabinofuranosidase activity);GO:0048046(apoplast)	00520(Amino sugar and nucleotide sugar metabolism)	K01209	EC:3.2.1.55	glycosyl hydrolase family protein	8.20438	5.68429	7.73275	0.26465	0.272759	0.205037	2.97568	1.57322	0.0149739	0.062912	up	yes
MSTRG.1128	Potri.001G146900	Potri.001G146900.1	GO:0004610(phosphoacetylglucosamine mutase activity);GO:0005829(cytosol);GO:0006048(UDP-N-acetylglucosamine biosynthetic process)	00520(Amino sugar and nucleotide sugar metabolism)	K01836	EC:5.4.2.3	phosphoacetylglucosamine mutase family protein	8.32179	7.03561	8.88143	1.49206	1.61259	1.44049	2.70912	1.43783	0.0176776	0.0702058	up	yes
MSTRG.11282	Potri.006G033300	Potri.006G033300.3	GO:0009809(lignin biosynthetic process);GO:0016020(membrane);GO:0016709(oxidoreductase activity, acting on paired donors, with incorporation or reduction of molecular oxygen, NAD(P)H as one donor, and incorporation of one atom of oxygen)	00940(Phenylpropanoid biosynthesis);00945(Stilbenoid, diarylheptanoid and gingerol biosynthesis);00941(Flavonoid biosynthesis)	K09754	EC:1.14.13.36	Cytochrome P450 98A3 family protein	394.36	284.956	361.683	0.932469	1.14997	1.83475	74.3012	6.21531	0.00890435	0.0460251	up	yes
MSTRG.11300	Potri.006G035200	Potri.006G035200.1	GO:0005515(protein binding);GO:0005634(nucleus);GO:0005737(cytoplasm);GO:0007067(mitotic nuclear division);GO:0010332(response to gamma radiation);GO:0016538(cyclin-dependent protein serine/threonine kinase regulator activity);GO:0051301(cell division);GO:0051726(regulation of cell cycle)	NA	NA	NA	NA	13.1207	9.44069	12.3262	0	0.0725347	0.0342099	5.84575	2.54739	0.00446811	0.0310401	up	yes
MSTRG.11301	Potri.006G035300	Potri.006G035300.1	GO:0003779(actin binding);GO:0005634(nucleus);GO:0005737(cytoplasm);GO:0005856(cytoskeleton);GO:0005886(plasma membrane);GO:0008150(biological_process)	NA	NA	NA	NA	46.3205	33.5254	44.7361	0.0459084	0.0356257	0.0307337	17.2608	4.10943	0.000251153	0.00996097	up	yes
MSTRG.11302	Potri.006G035400	Potri.006G035400.2;Potri.006G035400.3	GO:0003924(GTPase activity);GO:0005200(structural constituent of cytoskeleton);GO:0005525(GTP binding);GO:0005737(cytoplasm);GO:0005874(microtubule);GO:0005886(plasma membrane);GO:0007017(microtubule-based process);GO:0009409(response to cold);GO:0009651(response to salt stress);GO:0015630(microtubule cytoskeleton)	04145(Phagosome)	K07375	NA	Tubulin beta-6 chain family protein	165.312	121.789	153.09	0.581338	0.548716	0.641183	51.5798	5.68874	0.0203736	0.0766045	up	yes
MSTRG.11307	Potri.006G036400	Potri.006G036400.1	GO:0004185(serine-type carboxypeptidase activity);GO:0016747(transferase activity, transferring acyl groups other than amino-acyl groups);GO:0019748(secondary metabolic process);GO:0051603(proteolysis involved in cellular protein catabolic process)	00460(Cyanoamino acid metabolism)	K08249	EC:4.1.2.11	P-(S)-hydroxymandelonitrile lyase-like	11.4454	7.0413	12.0168	0.105365	0.119437	0.044301	2.71729	1.44217	0.0298888	0.0974397	up	yes
MSTRG.11325	Potri.006G039200	Potri.006G039200.3;Potri.006G039200.5	GO:0005634(nucleus);GO:0005737(cytoplasm);GO:0005874(microtubule);GO:0007010(cytoskeleton organization);GO:0008017(microtubule binding)	03013(RNA transport)	K09291	NA	nuclear-pore anchor	36.6339	26.2267	35.7104	0.11563	0.0986072	0	13.2075	3.72329	0.00225783	0.0220218	up	yes
MSTRG.11337	Potri.006G040400	Potri.006G040400.2	GO:0005768(endosome);GO:0005794(Golgi apparatus);GO:0005802(trans-Golgi network);GO:0008150(biological_process);GO:0009507(chloroplast);GO:0016757(transferase activity, transferring glycosyl groups)	NA	NA	NA	NA	68.6515	66.2894	105.545	0.976869	1.03981	0.657084	20.8768	4.38383	0.0239778	0.0849895	up	yes
MSTRG.1136	Potri.001G147700	Potri.001G147700.1;Potri.001G147700.2	GO:0004672(protein kinase activity);GO:0004674(protein serine/threonine kinase activity);GO:0005524(ATP binding);GO:0005886(plasma membrane);GO:0006468(protein phosphorylation);GO:0007169(transmembrane receptor protein tyrosine kinase signaling pathway);GO:0016021(integral component of membrane)	04626(Plant-pathogen interaction)	K13430	EC:2.7.11.1	serine/threonine-protein kinase PBS1	15.2982	9.5512	13.2265	0	0	0	4.96132	2.31072	0.0181904	0.0712597	up	yes
MSTRG.11362	Potri.006G043600	Potri.006G043600.1	GO:0005768(endosome);GO:0005774(vacuolar membrane);GO:0005802(trans-Golgi network);GO:0008757(S-adenosylmethionine-dependent methyltransferase activity);GO:0032259(methylation)	NA	NA	NA	NA	35.1114	27.2986	40.1491	3.07971	3.50456	3.74225	3.14813	1.6545	0.0331018	0.103792	up	yes
MSTRG.11363	Potri.006G043700	Potri.006G043700.1	GO:0005509(calcium ion binding);GO:0005515(protein binding);GO:0005886(plasma membrane);GO:0050832(defense response to fungus)	04626(Plant-pathogen interaction)	K13448	NA	Calmodulin-like family protein	36.6455	26.8096	32.9294	3.04644	3.47442	3.57417	3.77929	1.91812	0.0211893	0.0785779	up	yes
MSTRG.11385	Potri.006G046600	Potri.006G046600.1	GO:0005886(plasma membrane);GO:0008514(organic anion transmembrane transporter activity);GO:0008643(carbohydrate transport);GO:0016021(integral component of membrane)	NA	NA	NA	NA	21.3343	17.9303	25.2517	0	0.093375	0.083844	10.2925	3.36352	0.00427106	0.030257	up	yes
MSTRG.11392	Potri.006G047400	Potri.006G047400.1	GO:0004089(carbonate dehydratase activity);GO:0005737(cytoplasm);GO:0006730(one-carbon metabolic process);GO:0008270(zinc ion binding);GO:0009535(chloroplast thylakoid membrane);GO:0009570(chloroplast stroma)	00910(Nitrogen metabolism)	K01674	EC:4.2.1.1	hypothetical protein	14.3267	11.2049	12.9967	0.0493127	0	0.0319242	8.46674	3.08181	0.00100829	0.0155773	up	yes
MSTRG.11407	Potri.006G049700	Potri.006G049700.1;Potri.006G049700.4	GO:0000981(RNA polymerase II transcription factor activity, sequence-specific DNA binding);GO:0003677(DNA binding);GO:0003700(transcription factor activity, sequence-specific DNA binding);GO:0005634(nucleus);GO:0006351(transcription, DNA-templated);GO:0006355(regulation of transcription, DNA-templated);GO:0007275(multicellular organism development);GO:0009873(ethylene-activated signaling pathway)…	NA	NA	NA	NA	9.78688	7.83297	10.2449	0.0586425	0.032596	0.0201614	4.16503	2.05833	0.0023804	0.0226374	up	yes
MSTRG.11417	Potri.006G051000	Potri.006G051000.1	GO:0005768(endosome);GO:0005794(Golgi apparatus);GO:0005802(trans-Golgi network);GO:0008150(biological_process);GO:0009507(chloroplast);GO:0016021(integral component of membrane);GO:0016757(transferase activity, transferring glycosyl groups)	NA	NA	NA	NA	20.2011	15.5273	21.4898	1.43024	1.34295	1.46251	3.55712	1.83071	0.000226328	0.00986716	up	yes
MSTRG.11425	Potri.006G051700	Potri.006G051700.1	GO:0004674(protein serine/threonine kinase activity);GO:0004714(transmembrane receptor protein tyrosine kinase activity);GO:0005524(ATP binding);GO:0005886(plasma membrane);GO:0006468(protein phosphorylation);GO:0007169(transmembrane receptor protein tyrosine kinase signaling pathway);GO:0016021(integral component of membrane);GO:0016301(kinase activity)	04075(Plant hormone signal transduction)	K13415	EC:2.7.10.1 2.7.11.1	brassinosteroid LRR receptor kinase-like	19.028	15.4501	19.02	0.128344	0.032123	0.063133	9.5989	3.26287	0.000241135	0.00996097	up	yes
MSTRG.11431	Potri.006G052100	Potri.006G052100.3	GO:0005886(plasma membrane)	NA	NA	NA	NA	13.1432	9.30994	13.2284	0	0.12609	0.042429	5.86966	2.55328	0.00572609	0.035795	up	yes
MSTRG.11444	Potri.006G053900	Potri.006G053800.3;Potri.006G053900.4	GO:0003676(nucleic acid binding);GO:0003677(DNA binding);GO:0003700(transcription factor activity, sequence-specific DNA binding);GO:0005634(nucleus);GO:0005737(cytoplasm);GO:0006355(regulation of transcription, DNA-templated);GO:0046872(metal ion binding)	NA	NA	NA	NA	4.74578	3.25695	4.3104	1.7334	1.12527	0.92865	4.471	2.1606	0.0289205	0.0955101	up	yes
MSTRG.11449	Potri.006G054700	Potri.006G054700.1	GO:0005451(monovalent cation:proton antiporter activity);GO:0006885(regulation of pH);GO:0012505(endomembrane system)	NA	NA	NA	NA	6.80844	4.49733	5.85741	0	0	0.016192	2.94916	1.56031	0.0221531	0.0809686	up	yes
MSTRG.11457	Potri.006G055800	Potri.006G055800.1	NA	NA	NA	NA	NA	0	6.18358	0	0.883733	0.438097	1.40835	238.598	7.89844	0.0332369	0.104041	up	yes
MSTRG.11459	Potri.006G056100	Potri.006G056100.1	NA	NA	NA	NA	NA	193.13	140.448	175.245	0.192708	0.065499	0.162047	65.7924	6.03985	0.000252167	0.00996097	up	yes
MSTRG.11464	Potri.006G056600	Potri.006G056600.1	GO:0004672(protein kinase activity);GO:0005524(ATP binding);GO:0005576(extracellular region);GO:0006468(protein phosphorylation);GO:0016021(integral component of membrane);GO:0016301(kinase activity);GO:0016310(phosphorylation)	04626(Plant-pathogen interaction)	K13420	EC:2.7.11.1	LRR receptor-like serine/threonine-protein kinase FLS2	9.98872	7.56385	10.0531	0	0	0	4.88584	2.28861	0.000429187	0.011135	up	yes
MSTRG.11466	Potri.006G056900	Potri.006G056900.2	GO:0003674(molecular_function);GO:0005739(mitochondrion);GO:0005747(mitochondrial respiratory chain complex I);GO:0008150(biological_process);GO:0009507(chloroplast)	NA	NA	NA	NA	21.5843	46.017	21.5935	9.59943	7.83653	10.3226	20.5718	4.36259	0.0184226	0.0718164	up	yes
MSTRG.11475	Potri.006G057800	Potri.006G057800.1	GO:0005515(protein binding);GO:0005634(nucleus);GO:0006952(defense response);GO:0007067(mitotic nuclear division);GO:0009561(megagametogenesis);GO:0009960(endosperm development);GO:0010091(trichome branching);GO:0010224(response to UV-B);GO:0042023(DNA endoreduplication);GO:0051301(cell division);GO:1900426(positive regulation of defense response to bacterium)	NA	NA	NA	NA	4.13064	2.7591	3.46554	0	0	0	2.2544	1.17275	0.0494379	0.135637	up	yes
MSTRG.11476	Potri.006G058400	Potri.006G058400.1	GO:0003674(molecular_function);GO:0005576(extracellular region)	NA	NA	NA	NA	4.14817	3.51601	4.733	0.350661	0.451179	0.32358	2.24768	1.16844	0.0492274	0.135378	up	yes
MSTRG.11514	Potri.006G062200	Potri.006G062200.1	GO:0004566(beta-glucuronidase activity);GO:0005576(extracellular region);GO:0005765(lysosomal membrane);GO:0009505(plant-type cell wall);GO:0016020(membrane);GO:0016798(hydrolase activity, acting on glycosyl bonds)	00531(Glycosaminoglycan degradation)	K07964	EC:3.2.1.166	hypothetical protein	42.2432	31.5647	45.206	0	0.014821	0	15.9841	3.99856	0.000352121	0.0107348	up	yes
MSTRG.11534	Potri.006G064300	Potri.006G064300.1	GO:0005634(nucleus);GO:0005829(cytosol);GO:0005886(plasma membrane);GO:0005986(sucrose biosynthetic process);GO:0009506(plasmodesma);GO:0016157(sucrose synthase activity);GO:0016757(transferase activity, transferring glycosyl groups);GO:0046524(sucrose-phosphate synthase activity);GO:0071836(nectar secretion)	00500(Starch and sucrose metabolism)	K00696	EC:2.4.1.14	sucrose-phosphate synthase family protein	37.5522	28.1174	36.6034	3.72948	3.53237	3.80062	3.33638	1.73828	0.000479685	0.0115566	up	yes
MSTRG.11535	Potri.006G064400	Potri.006G064400.1	GO:0009725(response to hormone)	NA	NA	NA	NA	10.1903	7.42746	10.3457	0.513598	0.603196	0.593602	2.85286	1.51241	0.00858674	0.045164	up	yes
MSTRG.11551	Potri.006G066100	Potri.006G066100.2;Potri.006G066100.3	GO:0004674(protein serine/threonine kinase activity);GO:0005524(ATP binding);GO:0005886(plasma membrane);GO:0006468(protein phosphorylation);GO:0016021(integral component of membrane);GO:0016301(kinase activity)	04626(Plant-pathogen interaction)	K13430	EC:2.7.11.1	serine/threonine-protein kinase PBS1-like	15.2707	10.9038	17.215	0.593073	0.284773	0.603277	3.3139	1.72853	0.0475272	0.132246	up	yes
MSTRG.11557	Potri.006G066900	Potri.006G066900.1	GO:0005545(1-phosphatidylinositol binding);GO:0005634(nucleus);GO:0005794(Golgi apparatus);GO:0005829(cytosol);GO:0005886(plasma membrane);GO:0005905(clathrin-coated pit);GO:0006897(endocytosis);GO:0030136(clathrin-coated vesicle);GO:0030276(clathrin binding);GO:0048268(clathrin coat assembly)	01210(2-Oxocarboxylic acid metabolism);01230(Biosynthesis of amino acids);00290(Valine, leucine and isoleucine biosynthesis);00770(Pantothenate and CoA biosynthesis)	K01687	EC:4.2.1.9	hypothetical protein	3.81288	3.07249	4.10556	0.110715	0.029493	0.036483	2.41276	1.27068	0.00678726	0.0395086	up	yes
MSTRG.11582	Potri.006G070500	Potri.006G070500.1;Potri.006G070500.3;Potri.006G070500.4	GO:0004335(galactokinase activity);GO:0005524(ATP binding);GO:0005737(cytoplasm);GO:0005829(cytosol);GO:0006012(galactose metabolic process);GO:0046396(D-galacturonate metabolic process);GO:0046835(carbohydrate phosphorylation);GO:0046872(metal ion binding);GO:0047912(galacturonokinase activity)	00520(Amino sugar and nucleotide sugar metabolism)	K18677	EC:2.7.1.44	galacturonokinase	44.0425	29.1711	42.6477	0.325827	0.149717	0.604166	8.2063	3.03673	0.0129027	0.0574323	up	yes
MSTRG.11594	Potri.006G072400	Potri.006G072400.1	GO:0003700(transcription factor activity, sequence-specific DNA binding);GO:0005516(calmodulin binding);GO:0005634(nucleus);GO:0006351(transcription, DNA-templated);GO:0006355(regulation of transcription, DNA-templated);GO:0010200(response to chitin);GO:0042742(defense response to bacterium);GO:0043565(sequence-specific DNA binding)	04626(Plant-pathogen interaction)	K13425	NA	WRKY transcription factor 22-like	22.8785	15.0499	23.5361	0.616735	0.45196	0.522555	4.02326	2.00836	0.00113731	0.0162284	up	yes
MSTRG.11601	Potri.006G073200	Potri.006G073200.3	GO:0000463(maturation of LSU-rRNA from tricistronic rRNA transcript (SSU-rRNA, 5.8S rRNA, LSU-rRNA));GO:0002181(cytoplasmic translation);GO:0003735(structural constituent of ribosome);GO:0022625(cytosolic large ribosomal subunit);GO:0044822(poly(A) RNA binding)	03010(Ribosome)	K02937	NA	hypothetical protein	41.6405	34.0613	42.0625	9.30804	8.52329	9.95285	2.13476	1.09407	0.0232287	0.0832642	up	yes
MSTRG.11603	Potri.006G072900	Potri.006G072900.6;Potri.006G072900.4;Potri.006G072900.1	GO:0005388(calcium-transporting ATPase activity);GO:0005887(integral component of plasma membrane);GO:0043231(intracellular membrane-bounded organelle)	00190(Oxidative phosphorylation)	K01535	EC:3.6.3.6	plasma membrane ATPase 4-like	38.0406	28.0319	37.0151	3.41492	3.23887	3.56224	3.454	1.78827	0.00136141	0.0174941	up	yes
MSTRG.11605	Potri.006G073500	Potri.006G073500.2	GO:0009408(response to heat)	04141(Protein processing in endoplasmic reticulum)	K13993	NA	17.5 kd heat shock family protein	64.8136	44.3301	62.3757	0.575312	0.09013	0.288985	13.8082	3.78746	0.0118222	0.0544518	up	yes
MSTRG.11622	Potri.006G075800	Potri.006G075800.2	GO:0005545(1-phosphatidylinositol binding);GO:0005634(nucleus);GO:0005794(Golgi apparatus);GO:0005905(clathrin-coated pit);GO:0006897(endocytosis);GO:0030136(clathrin-coated vesicle);GO:0030276(clathrin binding);GO:0048268(clathrin coat assembly)	01210(2-Oxocarboxylic acid metabolism);01230(Biosynthesis of amino acids);00290(Valine, leucine and isoleucine biosynthesis);00770(Pantothenate and CoA biosynthesis)	K01687	EC:4.2.1.9	hypothetical protein	2.86477	2.59226	3.29995	0	0.030052	0	2.681	1.42277	0.011045	0.0521045	up	yes
MSTRG.11628	Potri.006G076200	Potri.006G076200.1	GO:0004252(serine-type endopeptidase activity);GO:0005618(cell wall)	04144(Endocytosis)	K18443	NA	peptidase	132.475	89.3588	120.714	2.53702	2.41244	2.85905	11.279	3.49557	0.0015399	0.0183307	up	yes
MSTRG.11637	Potri.006G077000	Potri.006G077000.2	GO:0003674(molecular_function);GO:0005634(nucleus)	NA	NA	NA	NA	8.5641	6.67572	8.84709	0.0981298	0.060845	0.030866	3.76728	1.91352	0.00215722	0.0214658	up	yes
MSTRG.11642	Potri.006G077500	Potri.006G077500.1	GO:0005742(mitochondrial outer membrane translocase complex);GO:0008565(protein transporter activity);GO:0016021(integral component of membrane);GO:0030150(protein import into mitochondrial matrix)	NA	NA	NA	NA	62.9405	54.6103	75.2685	11.5466	11.1662	12.6411	2.42153	1.27592	0.0452418	0.128092	up	yes
MSTRG.11646	Potri.006G077900	Potri.006G077900.1	GO:0000502(proteasome complex);GO:0004298(threonine-type endopeptidase activity);GO:0005634(nucleus);GO:0005737(cytoplasm);GO:0005773(vacuole);GO:0005774(vacuolar membrane);GO:0005829(cytosol);GO:0005839(proteasome core complex);GO:0006511(ubiquitin-dependent protein catabolic process);GO:0008233(peptidase activity);GO:0009651(response to salt stress);GO:0010043(response to zinc ion);GO:0010363(r…	03050(Proteasome)	K02738	EC:3.4.25.1	20S proteasome beta subunit A family protein	20.971	17.4656	20.5189	0.985372	0.998501	0.733374	8.88931	3.15207	0.0267412	0.0910234	up	yes
MSTRG.11656	Potri.006G079200	Potri.006G079100.3;Potri.006G079200.1	GO:0010686(tetracyclic triterpenoid biosynthetic process);GO:0016871(cycloartenol synthase activity)	00100(Steroid biosynthesis)	K01853	EC:5.4.99.8	hypothetical protein	7.27461	5.23547	6.72586	0.0222991	0.0387346	0.0671668	3.46459	1.79268	0.00478306	0.0324168	up	yes
MSTRG.11657	Potri.006G079300	Potri.006G079300.2	GO:0010686(tetracyclic triterpenoid biosynthetic process);GO:0016871(cycloartenol synthase activity)	00100(Steroid biosynthesis)	K01853	EC:5.4.99.8	cycloartenol synthase family protein	35.6226	28.9913	33.5794	2.09459	2.02767	1.9588	7.39122	2.88581	0.00162917	0.0189047	up	yes
MSTRG.11697	Potri.006G084000	Potri.006G084000.2	GO:0003677(DNA binding);GO:0005096(GTPase activator activity);GO:0005634(nucleus);GO:0005829(cytosol);GO:0046872(metal ion binding)	04144(Endocytosis)	K12492	NA	PDE1 SUPPRESSOR 1 family protein	49.0469	36.588	43.5381	6.63782	5.64989	6.73478	2.8956	1.53386	0.0295827	0.0966487	up	yes
MSTRG.11706	Potri.006G085300	Potri.006G085300.1	GO:0003777(microtubule motor activity);GO:0005871(kinesin complex);GO:0007018(microtubule-based movement);GO:0016887(ATPase activity)	04144(Endocytosis)	K10396	NA	kinesin-1-like protein PSS1	4.61908	3.75615	5.0162	0.075437	0.182502	0.017437	2.97951	1.57508	0.0378818	0.113652	up	yes
MSTRG.1171	Potri.001G150600	Potri.001G150600.1	GO:0003700(transcription factor activity, sequence-specific DNA binding);GO:0005634(nucleus);GO:0006355(regulation of transcription, DNA-templated);GO:0044212(transcription regulatory region DNA binding)	NA	NA	NA	NA	0	3.71961	0	1.64589	2.18152	1.28554	65.0562	6.02362	0.000558677	0.0122417	up	yes
MSTRG.11712	Potri.006G086100	Potri.006G086100.1	GO:0005576(extracellular region);GO:0006949(syncytium formation);GO:0009505(plant-type cell wall);GO:0009664(plant-type cell wall organization);GO:0009826(unidimensional cell growth);GO:0009828(plant-type cell wall loosening);GO:0009831(plant-type cell wall modification involved in multidimensional cell growth);GO:0016020(membrane)	NA	NA	NA	NA	54.8045	39.063	49.3396	0.071029	0.109558	0.098151	20.3026	4.34359	0.00103217	0.0157861	up	yes
MSTRG.11721	Potri.006G086900	Potri.006G086900.1	GO:0008152(metabolic process);GO:0016787(hydrolase activity)	00760(Nicotinate and nicotinamide metabolism)	K18551	EC:3.1.3.-	hypothetical protein	10.2016	7.85975	11.211	0.234398	0.175899	0.149867	3.95789	1.98473	0.00408178	0.029592	up	yes
MSTRG.11722	Potri.006G087100	Potri.006G087100.1	GO:0005507(copper ion binding);GO:0009809(lignin biosynthetic process);GO:0016722(oxidoreductase activity, oxidizing metal ions)	00053(Ascorbate and aldarate metabolism)	K00423	EC:1.10.3.3	L-ascorbate oxidase-like	162.681	114.219	159.788	0	0	0	54.0668	5.75667	9.41684e-05	0.00855792	up	yes
MSTRG.11725	Potri.006G087500	Potri.006G087500.1	GO:0005507(copper ion binding);GO:0009809(lignin biosynthetic process);GO:0016722(oxidoreductase activity, oxidizing metal ions)	00053(Ascorbate and aldarate metabolism)	K00423	EC:1.10.3.3	L-ascorbate oxidase-like	142.074	100.336	141.634	0	0	0	47.298	5.56371	8.53369e-05	0.00855792	up	yes
MSTRG.11728	Potri.006G087900	Potri.006G087900.1	GO:0006364(rRNA processing);GO:0022627(cytosolic small ribosomal subunit);GO:0030686(90S preribosome);GO:0032040(small-subunit processome);GO:0042274(ribosomal small subunit biogenesis)	03010(Ribosome)	K02993	NA	hypothetical protein	54.4482	40.8529	49.9726	3.26513	2.96195	4.16357	5.02569	2.32932	0.023975	0.0849895	up	yes
MSTRG.11731	Potri.006G088100	Potri.006G088100.1	GO:0003674(molecular_function);GO:0005576(extracellular region);GO:0051707(response to other organism)	NA	NA	NA	NA	4.9126	4.36038	5.79235	0.025949	0	0.035303	3.46726	1.79379	0.00711255	0.0405522	up	yes
MSTRG.11759	Potri.006G092700	Potri.006G092700.1	GO:0005737(cytoplasm);GO:0005886(plasma membrane);GO:0006950(response to stress);GO:0006979(response to oxidative stress);GO:0009408(response to heat);GO:0009409(response to cold);GO:0009506(plasmodesma);GO:0016787(hydrolase activity);GO:0061077(chaperone-mediated protein folding)	NA	NA	NA	NA	146.831	99.511	71.8326	1.37816	1.92053	1.49288	45.7198	5.51475	0.0420049	0.121768	up	yes
MSTRG.11763	Potri.006G093500	Potri.006G093500.1	GO:0009408(response to heat)	04141(Protein processing in endoplasmic reticulum)	K13993	NA	18.2 kDa class I heat shock family protein	430.474	344.589	460.3	1.351	2.04484	1.45303	85.5047	6.41793	0.00309037	0.0256593	up	yes
MSTRG.11770	Potri.006G094300	Potri.006G094300.1	GO:0003674(molecular_function);GO:0008150(biological_process);GO:0009507(chloroplast)	NA	NA	NA	NA	12.0622	7.08863	10.5852	0	0	0	3.25845	1.70419	0.0234607	0.0837555	up	yes
MSTRG.11791	Potri.006G096100	Potri.006G096100.1	GO:0005509(calcium ion binding);GO:0005576(extracellular region);GO:0005783(endoplasmic reticulum);GO:0005886(plasma membrane);GO:0010208(pollen wall assembly);GO:0010584(pollen exine formation);GO:0016020(membrane);GO:0016021(integral component of membrane);GO:0071555(cell wall organization)	NA	NA	NA	NA	24.5199	19.3525	25.912	2.80469	2.30354	2.91967	2.87097	1.52154	0.0114446	0.0533285	up	yes
MSTRG.11794	Potri.006G096600	Potri.006G096600.3	GO:0003674(molecular_function);GO:0005634(nucleus);GO:0005886(plasma membrane);GO:0009507(chloroplast);GO:0010088(phloem development);GO:0010233(phloem transport);GO:0010588(cotyledon vascular tissue pattern formation);GO:0016324(apical plasma membrane);GO:0022622(root system development)	NA	NA	NA	NA	15.054	9.96604	14.4138	0.11015	0.073606	0.086541	4.49447	2.16815	0.00198138	0.0205208	up	yes
MSTRG.118	Potri.001G017100	Potri.001G017100.2	GO:0003674(molecular_function);GO:0005634(nucleus);GO:0008150(biological_process)	NA	NA	NA	NA	4.75085	3.40132	5.53101	0.0369343	0	0	2.07413	1.05251	0.0283379	0.0943487	up	yes
MSTRG.11800	Potri.006G097100	Potri.006G096900.1;Potri.006G097000.1;Potri.006G097000.2;Potri.006G097100.1	GO:0005507(copper ion binding);GO:0009809(lignin biosynthetic process);GO:0016722(oxidoreductase activity, oxidizing metal ions)	00053(Ascorbate and aldarate metabolism)	K00423	EC:1.10.3.3	L-ascorbate oxidase-like	61.9021	42.9306	48.4218	0	0	0	27.0364	4.75683	0.00380958	0.0285558	up	yes
MSTRG.11808	Potri.006G098300	Potri.006G098300.3	GO:0003333(amino acid transmembrane transport);GO:0005886(plasma membrane);GO:0015171(amino acid transmembrane transporter activity)	04075(Plant hormone signal transduction)	K13946	NA	auxin resistant 1 family protein	17.7375	13.8645	16.8222	0.094277	0.180632	0.159087	8.48931	3.08565	0.00172294	0.0192746	up	yes
MSTRG.11845	Potri.006G103700	Potri.006G103700.1	GO:0003735(structural constituent of ribosome);GO:0006412(translation);GO:0022627(cytosolic small ribosomal subunit)	03010(Ribosome)	K02987	NA	hypothetical protein	57.616	39.8301	52.0707	5.18282	5.25215	6.30866	3.00022	1.58507	0.0367075	0.111353	up	yes
MSTRG.11848	Potri.006G104300	Potri.006G104300.1	GO:0004672(protein kinase activity);GO:0004674(protein serine/threonine kinase activity);GO:0005524(ATP binding);GO:0005618(cell wall);GO:0005886(plasma membrane);GO:0006468(protein phosphorylation);GO:0007169(transmembrane receptor protein tyrosine kinase signaling pathway);GO:0009505(plant-type cell wall);GO:0009506(plasmodesma);GO:0016020(membrane);GO:0016021(integral component of membrane);GO…	04075(Plant hormone signal transduction)	K13415	EC:2.7.10.1 2.7.11.1	brassinosteroid LRR receptor kinase-like	10.1274	7.72315	10.9235	0	0	0.029313	4.55314	2.18686	0.000736163	0.0137903	up	yes
MSTRG.11866	Potri.006G106900	Potri.006G106900.1;Potri.006G106900.3	GO:0005634(nucleus)	NA	NA	NA	NA	14.6984	17.4899	23.5359	0	0.0338083	0	15.0614	3.91278	0.027476	0.0925091	up	yes
MSTRG.1187	Potri.001G152500	Potri.001G152500.1	GO:0005575(cellular_component);GO:0016740(transferase activity);GO:0016747(transferase activity, transferring acyl groups other than amino-acyl groups)	00940(Phenylpropanoid biosynthesis);00945(Stilbenoid, diarylheptanoid and gingerol biosynthesis);00941(Flavonoid biosynthesis)	K13065	EC:2.3.1.133	shikimate O-hydroxycinnamoyltransferase-like	30.8921	22.2719	29.5086	0	0	0	12.2412	3.61367	0.000433902	0.0111746	up	yes
MSTRG.11876	Potri.006G108600	Potri.006G108600.1	GO:0004672(protein kinase activity);GO:0004674(protein serine/threonine kinase activity);GO:0005515(protein binding);GO:0005524(ATP binding);GO:0005886(plasma membrane);GO:0006468(protein phosphorylation);GO:0007169(transmembrane receptor protein tyrosine kinase signaling pathway);GO:0016021(integral component of membrane);GO:0016301(kinase activity)	04626(Plant-pathogen interaction)	K13420	EC:2.7.11.1	LRR receptor-like serine/threonine-protein kinase FLS2	7.05084	5.94697	7.72772	0	0.018058	0	4.53187	2.18011	0.00167149	0.01912	up	yes
MSTRG.11886	Potri.006G109900	Potri.006G109900.4	GO:0016985(mannan endo-1,4-beta-mannosidase activity);GO:0046355(mannan catabolic process)	00051(Fructose and mannose metabolism)	K19355	EC:3.2.1.78	hypothetical protein	19.9246	13.6376	23.663	0	0.0567286	0.0324154	4.30317	2.1054	0.014824	0.0625492	up	yes
MSTRG.11902	Potri.006G111700	Potri.006G111700.2	GO:0003674(molecular_function);GO:0005576(extracellular region);GO:0008150(biological_process);GO:0016021(integral component of membrane)	NA	NA	NA	NA	6.68055	5.26374	7.89583	0.0763061	0	0.0396543	3.9038	1.96488	0.000969042	0.015396	up	yes
MSTRG.11905	Potri.006G112100	Potri.006G112100.2	GO:0000209(protein polyubiquitination);GO:0042787(protein ubiquitination involved in ubiquitin-dependent protein catabolic process);GO:0043161(proteasome-mediated ubiquitin-dependent protein catabolic process);GO:0061630(ubiquitin protein ligase activity)	NA	NA	NA	NA	1.89641	6.82185	2.08229	5.7638	7.4743	6.44579	16.2941	4.02628	0.0129252	0.0574618	up	yes
MSTRG.11912	Potri.006G113200	Potri.006G113200.2	GO:0000307(cyclin-dependent protein kinase holoenzyme complex);GO:0004674(protein serine/threonine kinase activity);GO:0004693(cyclin-dependent protein serine/threonine kinase activity);GO:0005515(protein binding);GO:0005524(ATP binding);GO:0005634(nucleus);GO:0006468(protein phosphorylation);GO:0008353(RNA polymerase II carboxy-terminal domain kinase activity);GO:0016301(kinase activity);GO:0030…	03022(Basal transcription factors);03420(Nucleotide excision repair)	K02202	EC:2.7.11.22 2.7.11.23	cyclin-dependent serine/threonine protein kinase	12.6796	8.49767	12.8689	0.0684603	0.0608129	0.192134	3.58993	1.84396	0.00351929	0.0273951	up	yes
MSTRG.11920	Potri.006G113800	Potri.006G113800.1	GO:0006952(defense response)	NA	NA	NA	NA	17.4272	12.9964	15.5776	0	0	0	8.78991	3.13585	0.00140147	0.0177303	up	yes
MSTRG.11925	Potri.006G114400	Potri.006G114400.2;Potri.006G114400.1	GO:0004674(protein serine/threonine kinase activity);GO:0005524(ATP binding);GO:0005576(extracellular region);GO:0006468(protein phosphorylation);GO:0007169(transmembrane receptor protein tyrosine kinase signaling pathway);GO:0016021(integral component of membrane);GO:0016301(kinase activity);GO:0016310(phosphorylation)	04626(Plant-pathogen interaction)	K16224	NA	FLG22-induced receptor-like kinase 1	49.5328	43.0089	46.4348	0.0212387	0	0	34.7247	5.11789	7.79995e-05	0.00855792	up	yes
MSTRG.11931	Potri.006G115300	Potri.006G115300.1	GO:0003674(molecular_function);GO:0005634(nucleus);GO:0008150(biological_process)	NA	NA	NA	NA	7.68861	5.61027	8.71081	0.205814	0.108889	0.26308	2.45043	1.29303	0.00972851	0.0484171	up	yes
MSTRG.11939	Potri.006G116200	Potri.006G116200.4	GO:0016126(sterol biosynthetic process);GO:0030176(integral component of endoplasmic reticulum membrane);GO:0050613(delta14-sterol reductase activity)	00100(Steroid biosynthesis)	K00222	EC:1.3.1.70	delta(14)-sterol reductase	13.443	10.7187	13.1416	0.431083	0.451067	0.543373	5.03519	2.33205	0.000942693	0.0153507	up	yes
MSTRG.11946	Potri.006G116800	Potri.006G116800.1	GO:0000015(phosphopyruvate hydratase complex);GO:0000287(magnesium ion binding);GO:0003677(DNA binding);GO:0004634(phosphopyruvate hydratase activity);GO:0005507(copper ion binding);GO:0005634(nucleus);GO:0005737(cytoplasm);GO:0005739(mitochondrion);GO:0005740(mitochondrial envelope);GO:0005829(cytosol);GO:0005886(plasma membrane);GO:0006096(glycolytic process);GO:0006351(transcription, DNA-templ…	01200(Carbon metabolism);01230(Biosynthesis of amino acids);00010(Glycolysis / Gluconeogenesis);03018(RNA degradation)	K01689	EC:4.2.1.11	phosphopyruvate hydratase family protein	376.731	266.773	347.062	18.8878	19.5171	19.0725	6.98216	2.80367	0.00309112	0.0256593	up	yes
MSTRG.11947	Potri.006G116900	Potri.006G116900.2	GO:0000139(Golgi membrane);GO:0005794(Golgi apparatus);GO:0009294(DNA mediated transformation);GO:0009617(response to bacterium);GO:0016021(integral component of membrane);GO:0016757(transferase activity, transferring glycosyl groups);GO:0047259(glucomannan 4-beta-mannosyltransferase activity);GO:0051753(mannan synthase activity);GO:0071555(cell wall organization)	NA	NA	NA	NA	15.517	9.85364	11.8205	0.135419	0.238004	0.203741	5.81015	2.53858	0.0193267	0.0740989	up	yes
MSTRG.11948	Potri.006G117200	Potri.006G117200.1	GO:0004672(protein kinase activity);GO:0004674(protein serine/threonine kinase activity);GO:0005524(ATP binding);GO:0005886(plasma membrane);GO:0006468(protein phosphorylation);GO:0007169(transmembrane receptor protein tyrosine kinase signaling pathway);GO:0009834(plant-type secondary cell wall biogenesis);GO:0016021(integral component of membrane);GO:0016301(kinase activity)	04075(Plant hormone signal transduction)	K13415	EC:2.7.10.1 2.7.11.1	protein BRASSINOSTEROID INSENSITIVE 1-like	490.618	351.9	473.263	0.026866	0.053246	0	176.817	7.46611	0.000138966	0.00899259	up	yes
MSTRG.11949	Potri.006G117000	Potri.006G117000.2	GO:0003674(molecular_function);GO:0005634(nucleus);GO:0008150(biological_process)	00562(Inositol phosphate metabolism);04070(Phosphatidylinositol signaling system)	K18081	EC:3.1.3.64 3.1.3.95	phosphatidylinositol-3-phosphatase myotubularin-2-like	5.62139	3.63246	5.48719	0.9388	0.846143	0.842023	2.32148	1.21505	0.0128229	0.0572502	up	yes
MSTRG.11973	Potri.006G120400	Potri.006G120400.2	GO:0005634(nucleus)	03013(RNA transport)	K09291	NA	nuclear-pore anchor	19.7182	15.9888	23.431	0	0.014721	0	8.86927	3.14881	0.00311931	0.0257802	up	yes
MSTRG.11983	Potri.006G121400	Potri.006G121400.1	GO:0003924(GTPase activity);GO:0005515(protein binding);GO:0005525(GTP binding);GO:0005777(peroxisome);GO:0005794(Golgi apparatus);GO:0005886(plasma membrane);GO:0006886(intracellular protein transport);GO:0006913(nucleocytoplasmic transport);GO:0007264(small GTPase mediated signal transduction);GO:0030742(GTP-dependent protein binding);GO:0080115(myosin XI tail binding)	00562(Inositol phosphate metabolism);04070(Phosphatidylinositol signaling system);04144(Endocytosis)	K00889	EC:2.7.1.68	phosphatidylinositol 4-phosphate 5-kinase 9-like	22.2642	17.8449	26.5613	0.333508	0.557024	0.429817	7.04917	2.81745	0.0156387	0.0647471	up	yes
MSTRG.11985	Potri.006G121700	Potri.006G121700.1	GO:0005887(integral component of plasma membrane);GO:0009705(plant-type vacuole membrane);GO:0009992(cellular water homeostasis);GO:0015250(water channel activity);GO:0015254(glycerol channel activity);GO:0034220(ion transmembrane transport);GO:0042807(central vacuole)	NA	NA	NA	NA	1058.67	785.625	1003.38	190.739	189.091	197.294	2.21085	1.1446	0.00912645	0.0465977	up	yes
MSTRG.11986	Potri.006G122000	Potri.006G122000.1	GO:0005886(plasma membrane);GO:0016829(lyase activity);GO:0030570(pectate lyase activity);GO:0031225(anchored component of membrane);GO:0045490(pectin catabolic process);GO:0046872(metal ion binding)	00040(Pentose and glucuronate interconversions)	K01728	EC:4.2.2.2	hypothetical protein	48.8757	37.7431	46.5633	0.587166	0.468434	0.498709	15.1115	3.91758	0.000304319	0.0104639	up	yes
MSTRG.11993	Potri.006G122900	Potri.006G122900.1	GO:0004553(hydrolase activity, hydrolyzing O-glycosyl compounds);GO:0005576(extracellular region);GO:0005618(cell wall);GO:0005975(carbohydrate metabolic process);GO:0010411(xyloglucan metabolic process);GO:0016762(xyloglucan:xyloglucosyl transferase activity);GO:0016798(hydrolase activity, acting on glycosyl bonds);GO:0016998(cell wall macromolecule catabolic process);GO:0042546(cell wall biogen…	04075(Plant hormone signal transduction)	K14504	EC:2.4.1.207	xyloglucan endotransglucosylase/hydrolase protein 24-like	46.6683	29.7742	44.8395	0	0	0.0424106	14.3453	3.8425	0.00048923	0.011638	up	yes
MSTRG.11996	Potri.006G123200	Potri.006G123200.1	GO:0004478(methionine adenosyltransferase activity);GO:0005829(cytosol)	01230(Biosynthesis of amino acids);00270(Cysteine and methionine metabolism)	K00789	EC:2.5.1.6	S-adenosylmethionine synthetase family protein	351.139	260.105	305.352	1.62255	1.95275	2.10307	56.2287	5.81323	0.00163941	0.0189665	up	yes
MSTRG.11999	Potri.006G123300	Potri.006G123300.11	GO:0009507(chloroplast);GO:0016301(kinase activity);GO:0016310(phosphorylation)	NA	NA	NA	NA	2.93291	2.45132	3.85475	0.516246	0.382471	0.513502	2.2824	1.19055	0.0293641	0.0962075	up	yes
MSTRG.12003	Potri.006G123900	Potri.006G123900.1;Potri.006G123900.2	GO:0016021(integral component of membrane);GO:0042626(ATPase activity, coupled to transmembrane movement of substances);GO:0055085(transmembrane transport)	02010(ABC transporters)	K05658	EC:3.6.3.44	P glycoprotein1	167.586	120.192	152.25	0.176755	0.188629	0.11822	58.1656	5.86209	0.000542358	0.0121105	up	yes
MSTRG.12014	Potri.006G124800	Potri.006G124800.2;Potri.006G124800.4	GO:0005737(cytoplasm);GO:0030001(metal ion transport);GO:0046914(transition metal ion binding);GO:0046916(cellular transition metal ion homeostasis)	00940(Phenylpropanoid biosynthesis)	K00430	EC:1.11.1.7	peroxidase 24-like	18.3605	13.3886	17.8017	0.542546	0.369738	0.758222	4.14638	2.05185	0.0063994	0.0381662	up	yes
MSTRG.12028	Potri.006G126800	Potri.006G126800.1	GO:0005515(protein binding);GO:0005737(cytoplasm);GO:0006559(L-phenylalanine catabolic process);GO:0006952(defense response);GO:0006979(response to oxidative stress);GO:0009555(pollen development);GO:0009611(response to wounding);GO:0009699(phenylpropanoid biosynthetic process);GO:0009800(cinnamic acid biosynthetic process);GO:0009819(drought recovery);GO:0010224(response to UV-B);GO:0045548(phen…	00360(Phenylalanine metabolism);00940(Phenylpropanoid biosynthesis)	K10775	EC:4.3.1.24	phenylalanine ammonia-lyase family protein	189.151	129.467	178.607	0.051697	0.103322	0.071826	57.8049	5.85312	0.00038737	0.0108915	up	yes
MSTRG.12039	Potri.006G128200	Potri.006G128000.1;Potri.006G128200.1	GO:0005773(vacuole);GO:0005887(integral component of plasma membrane);GO:0009506(plasmodesma);GO:0009992(cellular water homeostasis);GO:0015250(water channel activity);GO:0015254(glycerol channel activity);GO:0034220(ion transmembrane transport)	00531(Glycosaminoglycan degradation)	K10532	EC:2.3.1.78	uncharacterized protein LOC103980779	44.5778	36.7212	38.2436	1.32984	1.31621	1.0982	13.8682	3.79371	0.00354517	0.0274612	up	yes
MSTRG.12048	Potri.006G129200	Potri.006G129200.1	GO:0005886(plasma membrane);GO:0009834(plant-type secondary cell wall biogenesis);GO:0031225(anchored component of membrane)	NA	NA	NA	NA	536.744	375.121	554.523	0	0	0	163.047	7.34914	3.90642e-05	0.00855792	up	yes
MSTRG.12054	Potri.006G130000	Potri.006G130000.2	GO:0004674(protein serine/threonine kinase activity);GO:0005524(ATP binding);GO:0005886(plasma membrane);GO:0006468(protein phosphorylation);GO:0016021(integral component of membrane);GO:0016301(kinase activity);GO:0030246(carbohydrate binding)	00500(Starch and sucrose metabolism)	K01176	EC:3.2.1.1	lectin-domain containing receptor kinase VI.3-like	7.03251	5.82516	7.51593	0	0	0	4.40778	2.14005	0.000556995	0.0122254	up	yes
MSTRG.12064	Potri.006G131000	Potri.006G131000.1	GO:0009834(plant-type secondary cell wall biogenesis);GO:0010417(glucuronoxylan biosynthetic process);GO:0042285(xylosyltransferase activity)	00514(Other types of O-glycan biosynthesis)	K00735	EC:2.4.1.135	probable glucuronosyltransferase Os05g0123100	86.1525	60.4915	81.0104	0	0	0	30.6615	4.93836	0.000281603	0.010234	up	yes
MSTRG.12067	Potri.006G131100	Potri.006G131100.1	GO:0005516(calmodulin binding);GO:0005634(nucleus);GO:0005886(plasma membrane);GO:0008150(biological_process)	NA	NA	NA	NA	13.9218	9.39107	14.2771	0	0.032904	0.040703	4.42537	2.1458	0.00258921	0.0236689	up	yes
MSTRG.1207	Potri.001G155500	Potri.001G155500.1	GO:0000062(fatty-acyl-CoA binding);GO:0003995(acyl-CoA dehydrogenase activity);GO:0005777(peroxisome);GO:0009055(electron carrier activity);GO:0033539(fatty acid beta-oxidation using acyl-CoA dehydrogenase);GO:0050660(flavin adenine dinucleotide binding);GO:0052890(oxidoreductase activity, acting on the CH-CH group of donors, with a flavin as acceptor);GO:0055088(lipid homeostasis)	01212(Fatty acid metabolism);00071(Fatty acid degradation);00592(alpha-Linolenic acid metabolism);01040(Biosynthesis of unsaturated fatty acids);04146(Peroxisome)	K00232	EC:1.3.3.6	acyl-CoA oxidase family protein	26.2599	19.3343	24.5004	2.68478	2.62447	2.52884	3.22031	1.6872	0.0077988	0.0428183	up	yes
MSTRG.12071	Potri.006G131400	Potri.006G131400.12;Potri.006G131400.10;Potri.006G131400.7	GO:0051219(phosphoprotein binding)	03013(RNA transport)	K03231	NA	elongation factor 1-alpha	15.9378	12.2374	16.5951	0.312527	0.108209	0.0354102	6.54196	2.70972	0.0319542	0.101514	up	yes
MSTRG.12075	Potri.006G132100	Potri.006G132100.1	GO:0004672(protein kinase activity);GO:0004674(protein serine/threonine kinase activity);GO:0005524(ATP binding);GO:0005576(extracellular region);GO:0005886(plasma membrane);GO:0006468(protein phosphorylation);GO:0009506(plasmodesma);GO:0016021(integral component of membrane);GO:0016301(kinase activity)	04626(Plant-pathogen interaction)	K16224	NA	hypothetical protein	5.8174	4.91705	6.82372	0.240797	0.392667	0.371566	2.79922	1.48503	0.0407485	0.119303	up	yes
MSTRG.12097	Potri.006G134500	Potri.006G134500.1	GO:0030599(pectinesterase activity);GO:0046910(pectinesterase inhibitor activity);GO:0071944(cell periphery)	00040(Pentose and glucuronate interconversions);00500(Starch and sucrose metabolism)	K01051	EC:3.1.1.11	Pectinesterase PPE8B precursor family protein	68.2645	48.2141	63.9009	0.036162	0	0	24.5696	4.6188	0.000336836	0.0106718	up	yes
MSTRG.12098	Potri.006G134600	Potri.006G134600.1	GO:0030599(pectinesterase activity);GO:0046910(pectinesterase inhibitor activity);GO:0071944(cell periphery)	00040(Pentose and glucuronate interconversions);00500(Starch and sucrose metabolism)	K01051	EC:3.1.1.11	Pectinesterase PPE8B precursor	35.9801	24.9128	33.6424	0.200908	0.36338	0.154448	11.3244	3.50136	0.00872822	0.0455789	up	yes
MSTRG.12101	Potri.006G135200	Potri.006G135200.2	GO:0000150(recombinase activity);GO:0000400(four-way junction DNA binding);GO:0000730(DNA recombinase assembly);GO:0000794(condensed nuclear chromosome);GO:0003690(double-stranded DNA binding);GO:0003697(single-stranded DNA binding);GO:0004520(endodeoxyribonuclease activity);GO:0005654(nucleoplasm);GO:0006312(mitotic recombination);GO:0007131(reciprocal meiotic recombination);GO:0008094(DNA-depen…	03440(Homologous recombination)	K04482	NA	DNA repair protein RAD51 homolog	2.56371	2.14537	2.80922	0.041006	0	0	2.13843	1.09655	0.00594427	0.0366176	up	yes
MSTRG.12120	Potri.006G136700	Potri.006G136700.1;Potri.006G136700.2	GO:0001666(response to hypoxia);GO:0005773(vacuole);GO:0005829(cytosol);GO:0005886(plasma membrane);GO:0005985(sucrose metabolic process);GO:0005986(sucrose biosynthetic process);GO:0008194(UDP-glycosyltransferase activity);GO:0016020(membrane);GO:0016157(sucrose synthase activity);GO:0016757(transferase activity, transferring glycosyl groups)	00500(Starch and sucrose metabolism)	K00695	EC:2.4.1.13	sucrose synthase family protein	1912.93	1450.15	1816.41	0.846452	0.878174	0.814892	461.991	8.85172	5.1055e-05	0.00855792	up	yes
MSTRG.12149	Potri.006G140400	Potri.006G140400.1	GO:0000502(proteasome complex);GO:0004298(threonine-type endopeptidase activity);GO:0005634(nucleus);GO:0005737(cytoplasm);GO:0005839(proteasome core complex);GO:0006511(ubiquitin-dependent protein catabolic process);GO:0008233(peptidase activity);GO:0019773(proteasome core complex, alpha-subunit complex);GO:0022626(cytosolic ribosome)	03050(Proteasome)	K02730	EC:3.4.25.1	hypothetical protein	25.2846	18.0023	24.8457	3.26873	3.24105	3.16006	2.25008	1.16997	0.0119786	0.0548553	up	yes
MSTRG.12151	Potri.006G141200	Potri.006G141200.1	GO:0004252(serine-type endopeptidase activity);GO:0005618(cell wall)	04144(Endocytosis)	K18443	NA	peptidase	84.1739	61.4022	74.8268	0	0.011113	0.138891	33.2699	5.05615	0.00107809	0.0160201	up	yes
MSTRG.12154	Potri.006G141400	Potri.006G141400.1	GO:0016020(membrane);GO:0016709(oxidoreductase activity, acting on paired donors, with incorporation or reduction of molecular oxygen, NAD(P)H as one donor, and incorporation of one atom of oxygen);GO:0044550(secondary metabolite biosynthetic process)	00380(Tryptophan metabolism)	K07408	EC:1.14.14.1	flavonoid 3'-monooxygenase-like	76.7884	52.8591	76.7354	0	0.033532	0	24.0337	4.58699	0.000479569	0.0115566	up	yes
MSTRG.12155	Potri.006G141500	Potri.006G141500.1	GO:0005515(protein binding)	04626(Plant-pathogen interaction)	K13430	EC:2.7.11.1	serine/threonine-protein kinase PBS1-like	17.2189	13.5799	17.0896	0.135924	0.0347063	0.0429328	8.46383	3.08131	0.000705942	0.0135113	up	yes
MSTRG.12178	Potri.006G144500	Potri.006G144500.1	GO:0004565(beta-galactosidase activity);GO:0005618(cell wall);GO:0005773(vacuole)	00052(Galactose metabolism);00600(Sphingolipid metabolism);00531(Glycosaminoglycan degradation);00604(Glycosphingolipid biosynthesis - ganglio series);00511(Other glycan degradation)	K12309	EC:3.2.1.23	beta-galactosidase	89.4244	63.5436	81.1191	0.310216	0.393701	0.372252	25.6157	4.67896	0.00105499	0.0159484	up	yes
MSTRG.12181	Potri.006G144900	Potri.006G144900.1	GO:0003674(molecular_function);GO:0005634(nucleus);GO:0008150(biological_process)	NA	NA	NA	NA	7.42238	6.23634	6.98855	0.906905	0.995786	1.22356	5.71766	2.51542	2.00806e-05	0.00855792	up	yes
MSTRG.12188	Potri.006G146200	Potri.006G146200.1	GO:0003676(nucleic acid binding);GO:0005634(nucleus);GO:0008150(biological_process);GO:0008270(zinc ion binding)	NA	NA	NA	NA	11.8618	10.2767	13.9387	1.24913	1.33594	0.978326	3.40924	1.76945	0.0482205	0.13359	up	yes
MSTRG.12189	Potri.006G145700	Potri.006G145700.1	GO:0046740(transport of virus in host, cell to cell)	03440(Homologous recombination)	K03165	EC:5.99.1.2	myosin class 11-1 (ISS)	47.3616	35.0826	50.4135	4.0903	4.04824	4.24597	3.33899	1.73941	0.00106831	0.0159598	up	yes
MSTRG.12220	Potri.006G149700	Potri.006G149700.1	GO:0004623(phospholipase A2 activity);GO:0005509(calcium ion binding);GO:0005576(extracellular region);GO:0005783(endoplasmic reticulum);GO:0005794(Golgi apparatus);GO:0009555(pollen development);GO:0009846(pollen germination);GO:0009860(pollen tube growth);GO:0016042(lipid catabolic process)	00564(Glycerophospholipid metabolism);00565(Ether lipid metabolism);00590(Arachidonic acid metabolism);00591(Linoleic acid metabolism);00592(alpha-Linolenic acid metabolism)	K01047	EC:3.1.1.4	probable phospholipase A2 homolog 1	5.52309	4.64637	5.57593	0.078725	0.197155	0.228851	3.52535	1.81777	0.0112323	0.0527354	up	yes
MSTRG.12221	Potri.006G149900	Potri.006G149900.2	GO:0005634(nucleus);GO:0008150(biological_process);GO:0008270(zinc ion binding)	00760(Nicotinate and nicotinamide metabolism);04146(Peroxisome)	K03426	EC:3.6.1.22	nudix hydrolase 19	1.99147	2.05046	1.88601	0	0	0	3.3369	1.73851	0.000170346	0.00939309	up	yes
MSTRG.12270	Potri.006G155900	Potri.006G155900.1	NA	NA	NA	NA	NA	19.2945	14.1577	20.0422	0	0	0	7.5659	2.91951	0.000364494	0.0108547	up	yes
MSTRG.12271	Potri.006G155800	Potri.006G155800.1	GO:0000036(ACP phosphopantetheine attachment site binding involved in fatty acid biosynthetic process);GO:0006633(fatty acid biosynthetic process);GO:0009507(chloroplast);GO:0009536(plastid);GO:0016297(acyl-[acyl-carrier-protein] hydrolase activity)	01212(Fatty acid metabolism);00061(Fatty acid biosynthesis)	K10781	EC:3.1.2.14 3.1.2.21	acyl-ACP thioesterase family protein	33.0805	22.9982	28.2641	0.925181	0.819226	1.19361	6.26331	2.64693	0.0127728	0.0571637	up	yes
MSTRG.12277	Potri.006G157200	Potri.006G157200.2	GO:0000036(ACP phosphopantetheine attachment site binding involved in fatty acid biosynthetic process);GO:0006633(fatty acid biosynthetic process);GO:0009507(chloroplast);GO:0009536(plastid);GO:0016297(acyl-[acyl-carrier-protein] hydrolase activity)	01212(Fatty acid metabolism);00061(Fatty acid biosynthesis)	K10781	EC:3.1.2.14 3.1.2.21	acyl-ACP thioesterase family protein	13.3346	9.6031	11.6676	0.505198	0.466006	0.439225	4.33614	2.11641	0.0091041	0.0465344	up	yes
MSTRG.12357	Potri.006G166700	Potri.006G166700.1	GO:0005576(extracellular region);GO:0016042(lipid catabolic process);GO:0016788(hydrolase activity, acting on ester bonds);GO:0052689(carboxylic ester hydrolase activity)	NA	NA	NA	NA	34.8852	25.6288	33.2999	0.090557	0.03654	0	13.9962	3.80697	0.0008851	0.015018	up	yes
MSTRG.12359	Potri.006G166800	Potri.006G166800.1	GO:0005576(extracellular region);GO:0016042(lipid catabolic process);GO:0016788(hydrolase activity, acting on ester bonds);GO:0052689(carboxylic ester hydrolase activity)	NA	NA	NA	NA	134.042	97.4448	132.911	0.066315	0.169445	0.074472	47.1288	5.55854	0.000713644	0.0135811	up	yes
MSTRG.12365	Potri.006G168200	Potri.006G168200.1	GO:0005515(protein binding);GO:0005886(plasma membrane);GO:0008150(biological_process);GO:0009507(chloroplast)	NA	NA	NA	NA	18.2993	14.7602	17.8381	3.57048	3.39749	3.87484	2.14685	1.10222	0.00789852	0.0430868	up	yes
MSTRG.1237	Potri.001G159700	Potri.001G159700.4;Potri.001G159700.3;Potri.001G159700.1	GO:0003977(UDP-N-acetylglucosamine diphosphorylase activity);GO:0005829(cytosol);GO:0006048(UDP-N-acetylglucosamine biosynthetic process)	00520(Amino sugar and nucleotide sugar metabolism)	K00972	EC:2.7.7.23 2.7.7.83	UDP-N-acetylglucosamine pyrophosphorylase family protein	33.828	27.2066	33.6999	2.96048	2.51446	3.67184	3.86807	1.95161	0.0338785	0.105363	up	yes
MSTRG.12384	Potri.006G171200	Potri.006G171100.1;Potri.006G171200.1	GO:0009813(flavonoid biosynthetic process);GO:0043231(intracellular membrane-bounded organelle);GO:0052696(flavonoid glucuronidation);GO:0080043(quercetin 3-O-glucosyltransferase activity);GO:0080044(quercetin 7-O-glucosyltransferase activity)	00942(Anthocyanin biosynthesis)	K12930	EC:2.4.1.115	UDP-glucoronosyl/UDP-glucosyl transferase family protein	7.16404	5.33441	7.09787	0.419443	0.349235	0.418172	2.53503	1.342	0.000266756	0.0100529	up	yes
MSTRG.12444	Potri.006G178500	Potri.006G178500.1	GO:0003824(catalytic activity);GO:0005768(endosome);GO:0005794(Golgi apparatus);GO:0005802(trans-Golgi network);GO:0009225(nucleotide-sugar metabolic process);GO:0016021(integral component of membrane);GO:0032580(Golgi cisterna membrane);GO:0033481(galacturonate biosynthetic process);GO:0050378(UDP-glucuronate 4-epimerase activity);GO:0050829(defense response to Gram-negative bacterium);GO:005083…	00500(Starch and sucrose metabolism);00520(Amino sugar and nucleotide sugar metabolism)	K08679	EC:5.1.3.6	hypothetical protein	35.3841	24.965	32.4083	4.49434	4.15491	4.39405	2.48539	1.31347	0.0131294	0.0581402	up	yes
MSTRG.12466	Potri.006G181900	Potri.006G181900.1	GO:0005515(protein binding);GO:0005886(plasma membrane);GO:0008270(zinc ion binding);GO:0009507(chloroplast);GO:0009832(plant-type cell wall biogenesis);GO:0009834(plant-type secondary cell wall biogenesis);GO:0010330(cellulose synthase complex);GO:0010400(rhamnogalacturonan I side chain metabolic process);GO:0016021(integral component of membrane);GO:0016759(cellulose synthase activity);GO:00167…	00500(Starch and sucrose metabolism);00520(Amino sugar and nucleotide sugar metabolism)	K00770	EC:2.4.2.24	cellulose synthase-like protein D5	213.634	147.323	188.496	0.150386	0.040466	0.112452	66.49	6.05507	0.000406427	0.0109604	up	yes
MSTRG.1248	Potri.001G161600	Potri.001G161600.1	GO:0004672(protein kinase activity);GO:0004674(protein serine/threonine kinase activity);GO:0005524(ATP binding);GO:0005576(extracellular region);GO:0005886(plasma membrane);GO:0006468(protein phosphorylation);GO:0007169(transmembrane receptor protein tyrosine kinase signaling pathway);GO:0016021(integral component of membrane)	04626(Plant-pathogen interaction)	K13436	EC:2.7.11.1	PTI1-like tyrosine-protein kinase 3	106.467	81.9236	115.525	8.27329	7.60855	8.11051	4.49749	2.16912	0.000535531	0.012088	up	yes
MSTRG.12483	Potri.006G184100	Potri.006G184100.1	GO:0046658(anchored component of plasma membrane)	NA	NA	NA	NA	9.30635	6.39489	8.8244	0	0	0.049602	3.63835	1.86328	0.00280404	0.0245739	up	yes
MSTRG.1251	Potri.001G162000	Potri.001G162000.1	GO:0043161(proteasome-mediated ubiquitin-dependent protein catabolic process);GO:0061630(ubiquitin protein ligase activity)	00563(Glycosylphosphatidylinositol(GPI)-anchor biosynthesis)	K05283	EC:2.3.-.-	hypothetical protein	12.7698	8.43781	12.0698	0.213609	0.036057	0.022831	3.89037	1.95991	0.0206443	0.0772776	up	yes
MSTRG.12516	Potri.006G188700	Potri.006G188700.1	GO:0000347(THO complex);GO:0003677(DNA binding);GO:0003678(DNA helicase activity);GO:0003682(chromatin binding);GO:0003688(DNA replication origin binding);GO:0005515(protein binding);GO:0005524(ATP binding);GO:0005634(nucleus);GO:0005737(cytoplasm);GO:0006268(DNA unwinding involved in DNA replication);GO:0006270(DNA replication initiation);GO:0007049(cell cycle);GO:0008094(DNA-dependent ATPase ac…	03030(DNA replication)	K02209	EC:3.6.4.12	minichromosome maintenance family protein	5.79455	4.33465	6.32343	0.053915	0.127903	0.102861	2.64707	1.4044	0.0168252	0.0678968	up	yes
MSTRG.1255	Potri.001G162400	Potri.001G162400.1	GO:0030599(pectinesterase activity);GO:0046910(pectinesterase inhibitor activity);GO:0071944(cell periphery)	00040(Pentose and glucuronate interconversions);00500(Starch and sucrose metabolism)	K01051	EC:3.1.1.11	hypothetical protein	161.458	115.32	153.209	0.015345	0.046526	0.134206	54.4242	5.76618	0.000287747	0.0103437	up	yes
MSTRG.12551	Potri.006G192700	Potri.006G192700.2;Potri.006G192700.1	GO:0005200(structural constituent of cytoskeleton);GO:0005524(ATP binding);GO:0005737(cytoplasm);GO:0005739(mitochondrion);GO:0005856(cytoskeleton);GO:0005886(plasma membrane);GO:0009506(plasmodesma);GO:0009570(chloroplast stroma);GO:0009941(chloroplast envelope);GO:0030036(actin cytoskeleton organization)	04145(Phagosome)	K05692	NA	actin	32.4396	22.4604	27.7562	0.078111	0.336521	0.210425	11.7368	3.55297	0.0141739	0.0607087	up	yes
MSTRG.12561	Potri.006G194200	Potri.006G194200.2	GO:0000923(equatorial microtubule organizing center);GO:0005200(structural constituent of cytoskeleton);GO:0005813(centrosome);GO:0005816(spindle pole body);GO:0007126(meiotic nuclear division);GO:0008275(gamma-tubulin small complex);GO:0031122(cytoplasmic microtubule organization);GO:0043015(gamma-tubulin binding);GO:0051011(microtubule minus-end binding);GO:0051298(centrosome duplication);GO:00…	NA	NA	NA	NA	4.96041	4.32042	5.14158	0.0539427	0.118123	0.103169	4.28918	2.1007	0.000120345	0.00875088	up	yes
MSTRG.12562	Potri.006G194400	Potri.006G194400.1	GO:0001671(ATPase activator activity);GO:0005634(nucleus);GO:0005829(cytosol);GO:0006950(response to stress);GO:0051087(chaperone binding)	NA	NA	NA	NA	31.1036	24.3388	29.1065	1.63257	1.26367	1.97138	5.46155	2.44931	0.0181452	0.0711823	up	yes
MSTRG.12566	Potri.006G194900	Potri.006G194900.1;Potri.006G194900.3	GO:0003777(microtubule motor activity);GO:0005871(kinesin complex);GO:0007018(microtubule-based movement);GO:0016887(ATPase activity)	04144(Endocytosis)	K10396	NA	kinesin-1-like protein PSS1	32.4939	23.9493	35.5251	0.288086	0.275224	0.325052	7.81955	2.96708	0.000536358	0.012088	up	yes
MSTRG.12575	Potri.006G196400	Potri.006G196400.1	GO:0005576(extracellular region);GO:0016020(membrane);GO:0016829(lyase activity);GO:0030570(pectate lyase activity);GO:0045490(pectin catabolic process);GO:0046872(metal ion binding)	00040(Pentose and glucuronate interconversions)	K01728	EC:4.2.2.2	probable pectate lyase 18	92.0627	72.5415	94.322	0	0	0	42.2686	5.40151	2.87328e-05	0.00855792	up	yes
MSTRG.12579	Potri.006G196800	Potri.006G196800.2	GO:0003674(molecular_function);GO:0005634(nucleus);GO:0008150(biological_process)	NA	NA	NA	NA	6.97987	5.75778	8.13082	0	0	0	3.92518	1.97276	0.00585647	0.0363554	up	yes
MSTRG.12590	Potri.006G197700	Potri.006G197700.1	GO:0000028(ribosomal small subunit assembly);GO:0003729(mRNA binding);GO:0003735(structural constituent of ribosome);GO:0006412(translation);GO:0019843(rRNA binding);GO:0022627(cytosolic small ribosomal subunit)	03010(Ribosome)	K02989	NA	40S ribosomal protein S5-2	130.919	89.9298	125.712	17.6454	17.555	17.4125	2.26544	1.17979	0.016399	0.0665687	up	yes
MSTRG.1260	Potri.001G163000	Potri.001G163000.1	GO:0003677(DNA binding);GO:0005575(cellular_component);GO:0008150(biological_process)	NA	NA	NA	NA	3.3631	2.63164	2.57125	0.036162	0	0.045009	2.97519	1.57298	0.0410507	0.119906	up	yes
MSTRG.12610	Potri.006G200300	Potri.006G200300.1	GO:0003674(molecular_function);GO:0005576(extracellular region);GO:0005773(vacuole);GO:0007155(cell adhesion)	NA	NA	NA	NA	91.1293	64.6988	91.8958	2.85787	1.90847	3.35135	6.79051	2.76352	0.0306486	0.0991256	up	yes
MSTRG.12612	Potri.006G200400	Potri.006G200400.4	GO:0003674(molecular_function);GO:0005634(nucleus);GO:0005737(cytoplasm);GO:0005874(microtubule)	NA	NA	NA	NA	18.6409	13.1649	18.1268	0.294764	0.334335	0.367243	5.13626	2.36072	0.00192782	0.0203553	up	yes
MSTRG.12618	Potri.006G201200	Potri.006G201200.1	GO:0003674(molecular_function);GO:0005634(nucleus);GO:0008150(biological_process)	NA	NA	NA	NA	14.0971	10.2838	13.0581	0.596309	0.401524	0.430222	4.23992	2.08404	0.00826513	0.0442594	up	yes
MSTRG.12638	Potri.006G204200	Potri.006G204200.1	GO:0004871(signal transducer activity);GO:0006952(defense response);GO:0009506(plasmodesma);GO:0046658(anchored component of plasma membrane)	NA	NA	NA	NA	40.4296	25.3613	38.5136	1.17946	1.16309	1.63783	4.11322	2.04027	0.017632	0.0701385	up	yes
MSTRG.12641	Potri.006G204700	Potri.006G204700.1	GO:0004190(aspartic-type endopeptidase activity);GO:0006508(proteolysis);GO:0030163(protein catabolic process)	NA	NA	NA	NA	10.1858	6.99325	10.7888	0	0.026559	0.032854	3.48551	1.80137	0.00380642	0.0285558	up	yes
MSTRG.1266	Potri.001G163600	Potri.001G163600.1	GO:0004252(serine-type endopeptidase activity);GO:0005618(cell wall)	04144(Endocytosis)	K18443	NA	peptidase	45.5355	36.0399	41.7952	0.082789	0.142854	0.148807	22.3421	4.48169	0.00058581	0.0124517	up	yes
MSTRG.12691	Potri.006G210700	Potri.006G210700.1	GO:0005871(kinesin complex);GO:0007018(microtubule-based movement);GO:0008574(ATP-dependent microtubule motor activity, plus-end-directed)	04144(Endocytosis)	K10396	NA	armadillo repeat-containing kinesin-like protein 1	5.72424	4.19909	5.40855	0	0	0	2.40921	1.26856	0.0249868	0.0873714	up	yes
MSTRG.12703	Potri.006G212800	Potri.006G212800.1	GO:0003674(molecular_function);GO:0005634(nucleus);GO:0005886(plasma membrane);GO:0008150(biological_process)	NA	NA	NA	NA	5.71756	4.27915	6.24627	0.041073	0	0.052153	2.64482	1.40317	0.00128402	0.0171611	up	yes
MSTRG.12710	Potri.006G213700	Potri.006G213700.2;Potri.006G213700.1	GO:0005634(nucleus);GO:0005886(plasma membrane)	NA	NA	NA	NA	13.7119	9.12904	12.6914	0.133322	0.223016	0.180902	4.24292	2.08506	0.0120742	0.0551272	up	yes
MSTRG.12729	Potri.006G215800	Potri.006G215800.1	GO:0000166(nucleotide binding);GO:0005739(mitochondrion);GO:0005840(ribosome);GO:0008150(biological_process);GO:0009507(chloroplast)	NA	NA	NA	NA	8.95613	6.59427	9.75739	0.50719	0.587281	0.409255	2.7787	1.47441	0.0387692	0.115364	up	yes
MSTRG.12745	Potri.006G217500	Potri.006G217500.1	GO:0004842(ubiquitin-protein transferase activity);GO:0019005(SCF ubiquitin ligase complex);GO:0031146(SCF-dependent proteasomal ubiquitin-dependent protein catabolic process)	NA	NA	NA	NA	4.65773	4.10179	4.19747	0.410547	0.570425	0.300274	3.49246	1.80424	0.0321486	0.10193	up	yes
MSTRG.12753	Potri.006G218400	Potri.006G218400.1	GO:0003854(3-beta-hydroxy-delta5-steroid dehydrogenase activity);GO:0005789(endoplasmic reticulum membrane);GO:0006694(steroid biosynthetic process);GO:0016020(membrane);GO:0016021(integral component of membrane);GO:0016126(sterol biosynthetic process);GO:0047012(sterol-4-alpha-carboxylate 3-dehydrogenase (decarboxylating) activity);GO:0055114(oxidation-reduction process)	00100(Steroid biosynthesis)	K07748	EC:1.1.1.170	hypothetical protein	29.8726	24.0204	32.086	2.30581	2.38107	2.60621	3.31934	1.7309	0.00406149	0.0295569	up	yes
MSTRG.12759	Potri.006G219300	Potri.006G219300.1	GO:0005515(protein binding)	04626(Plant-pathogen interaction)	K13430	EC:2.7.11.1	serine/threonine-protein kinase PBS1	6.04964	4.36433	5.67801	0.126025	0.193644	0.12995	2.58654	1.37103	0.0383441	0.114452	up	yes
MSTRG.1276	Potri.001G164900	Potri.001G164900.3;Potri.001G164900.4;Potri.001G164900.2	GO:0003674(molecular_function);GO:0005634(nucleus);GO:0008150(biological_process)	NA	NA	NA	NA	22.2178	16.8637	23.6984	0.580399	0.565381	0.905	5.13752	2.36107	0.0108216	0.0515427	up	yes
MSTRG.12773	Potri.006G220700	Potri.006G220700.1	NA	NA	NA	NA	NA	55.9496	39.3527	55.5235	0	0.054221	0	19.2219	4.26468	0.000859449	0.0148946	up	yes
MSTRG.12798	Potri.006G223900	Potri.006G223900.1	GO:0009408(response to heat)	04141(Protein processing in endoplasmic reticulum)	K13993	NA	heat shock protein 17.7	425.178	314.642	370.253	1.336	0.960249	0.763493	96.4796	6.59215	0.00273299	0.0243087	up	yes
MSTRG.12810	Potri.006G225400	Potri.006G225400.1	NA	NA	NA	NA	NA	0	2.49577	0	0.034554	0.035233	0	55.7512	5.80093	0.00273844	0.024342	up	yes
MSTRG.12834	Potri.006G228200	Potri.006G228200.1	GO:0005783(endoplasmic reticulum);GO:0005789(endoplasmic reticulum membrane);GO:0016021(integral component of membrane);GO:0016491(oxidoreductase activity);GO:0030148(sphingolipid biosynthetic process);GO:0046872(metal ion binding);GO:0052631(sphingolipid delta-8 desaturase activity);GO:0055114(oxidation-reduction process);GO:0070417(cellular response to cold)	00910(Nitrogen metabolism)	K10534	EC:1.7.1.1 1.7.1.2 1.7.1.3	hypothetical protein	29.739	24.0101	30.0275	0.602069	0.443319	0.857547	8.5589	3.09743	0.00642522	0.0382521	up	yes
MSTRG.12843	Potri.006G228900	Potri.006G228900.1;Potri.006G228900.6	GO:0000139(Golgi membrane);GO:0005794(Golgi apparatus);GO:0006486(protein glycosylation);GO:0008378(galactosyltransferase activity);GO:0016021(integral component of membrane);GO:0016757(transferase activity, transferring glycosyl groups);GO:0016758(transferase activity, transferring hexosyl groups)	NA	NA	NA	NA	5.19223	5.49591	8.03645	0.93747	0.620246	0.900978	2.19646	1.13518	0.00646887	0.0384611	up	yes
MSTRG.12855	Potri.006G230900	Potri.006G230900.2	GO:0003674(molecular_function);GO:0005575(cellular_component);GO:0008150(biological_process)	NA	NA	NA	NA	1.7454	1.41906	1.84619	0.127791	0.0333225	0.0622244	3.05516	1.61125	0.0465747	0.130564	up	yes
MSTRG.12870	Potri.006G232900	Potri.006G232900.2	GO:0004197(cysteine-type endopeptidase activity);GO:0006624(vacuolar protein processing);GO:0051603(proteolysis involved in cellular protein catabolic process)	NA	NA	NA	NA	100.309	73.8655	97.8544	8.90485	8.16877	9.83113	3.6688	1.87531	0.00528423	0.0342738	up	yes
MSTRG.12886	Potri.006G235000	Potri.006G235000.1	GO:0000780(condensed nuclear chromosome, centromeric region);GO:0005876(spindle microtubule);GO:0007052(mitotic spindle organization);GO:0031616(spindle pole centrosome);GO:0032133(chromosome passenger complex);GO:0032465(regulation of cytokinesis);GO:0035174(histone serine kinase activity);GO:0051233(spindle midzone)	04140(Regulation of autophagy);04931(Insulin resistance)	K07198	EC:2.7.11.11	Similar to CBL-interacting protein kinase 16.	40.9555	29.169	37.5231	0.145568	0	0.060663	14.4043	3.84843	0.00123737	0.01682	up	yes
MSTRG.12898	Potri.006G236500	Potri.006G236500.2;Potri.006G236500.1	GO:0004470(malic enzyme activity);GO:0004471(malate dehydrogenase (decarboxylating) (NAD+) activity);GO:0004473(malate dehydrogenase (decarboxylating) (NADP+) activity);GO:0006108(malate metabolic process);GO:0006633(fatty acid biosynthetic process);GO:0008270(zinc ion binding);GO:0008948(oxaloacetate decarboxylase activity);GO:0009507(chloroplast);GO:0016652(oxidoreductase activity, acting on NA…	01200(Carbon metabolism);00620(Pyruvate metabolism);00710(Carbon fixation in photosynthetic organisms)	K00029	EC:1.1.1.40	hypothetical protein	13.4085	9.78202	11.6999	0.159598	0	0	6.13763	2.61768	0.0114291	0.0532712	up	yes
MSTRG.12903	Potri.006G237200	Potri.006G237200.2	GO:0006629(lipid metabolic process);GO:0016020(membrane);GO:0016298(lipase activity)	00561(Glycerolipid metabolism)	K01054	EC:3.1.1.23	monoglyceride lipase	25.3116	26.5214	24.9004	0.902165	0.740109	1.32333	13.856	3.79244	0.0105255	0.0506785	up	yes
MSTRG.12904	Potri.006G237400	Potri.006G237400.1;Potri.006G237400.3	GO:0004674(protein serine/threonine kinase activity);GO:0005515(protein binding);GO:0005524(ATP binding);GO:0005886(plasma membrane);GO:0006468(protein phosphorylation);GO:0007169(transmembrane receptor protein tyrosine kinase signaling pathway);GO:0009934(regulation of meristem structural organization);GO:0010075(regulation of meristem growth);GO:0010480(microsporocyte differentiation);GO:001602…	04626(Plant-pathogen interaction)	K13420	EC:2.7.11.1	LRR receptor-like serine/threonine-protein kinase FLS2	39.6188	32.9113	48.2971	0	0.0398799	0.1101	16.751	4.06618	0.00247757	0.0231514	up	yes
MSTRG.12905	Potri.006G237500	Potri.006G237500.2	GO:0003677(DNA binding);GO:0003700(transcription factor activity, sequence-specific DNA binding);GO:0005634(nucleus);GO:0006351(transcription, DNA-templated);GO:0006355(regulation of transcription, DNA-templated);GO:0008284(positive regulation of cell proliferation);GO:0008289(lipid binding);GO:0009733(response to auxin);GO:0010014(meristem initiation);GO:0010067(procambium histogenesis);GO:00100…	NA	NA	NA	NA	124.368	91.8468	118.142	5.78054	5.57022	5.08867	7.68903	2.9428	0.00390473	0.0289091	up	yes
MSTRG.12907	Potri.006G237700	Potri.006G237700.1	GO:0000977(RNA polymerase II regulatory region sequence-specific DNA binding);GO:0001085(RNA polymerase II transcription factor binding);GO:0001228(transcriptional activator activity, RNA polymerase II transcription regulatory region sequence-specific binding);GO:0003682(chromatin binding);GO:0005634(nucleus);GO:0005667(transcription factor complex);GO:0030154(cell differentiation)	NA	NA	NA	NA	4.59124	3.87262	5.26048	0	0	0	3.10188	1.63314	0.00607875	0.0370859	up	yes
MSTRG.12911	Potri.006G238200	Potri.006G238200.1	GO:0008150(biological_process);GO:0009507(chloroplast)	NA	NA	NA	NA	53.3709	39.5591	50.3907	7.89371	7.05082	6.86836	2.71688	1.44195	0.0232101	0.0832439	up	yes
MSTRG.12920	Potri.006G239700	Potri.006G239700.1	GO:0005887(integral component of plasma membrane);GO:0009705(plant-type vacuole membrane);GO:0009992(cellular water homeostasis);GO:0015250(water channel activity);GO:0015254(glycerol channel activity);GO:0034220(ion transmembrane transport);GO:0042807(central vacuole)	NA	NA	NA	NA	691.857	499.242	625.426	5.41856	6.06911	5.32384	44.6276	5.47986	0.00143855	0.0178986	up	yes
MSTRG.12929	Potri.006G240600	Potri.006G240600.1	GO:0008150(biological_process);GO:0009507(chloroplast);GO:0016787(hydrolase activity)	NA	NA	NA	NA	20.1786	14.4194	20.3291	0.446034	0.563954	0.832902	4.5131	2.17412	0.022619	0.0819382	up	yes
MSTRG.12938	Potri.006G241700	Potri.006G241700.4	GO:0003677(DNA binding);GO:0003700(transcription factor activity, sequence-specific DNA binding);GO:0003713(transcription coactivator activity);GO:0005634(nucleus);GO:0006355(regulation of transcription, DNA-templated)	04626(Plant-pathogen interaction)	K09422	NA	myb domain protein 30	10.0787	6.84103	9.14748	0.097926	0.071556	0.136009	3.60238	1.84895	0.00553072	0.0351047	up	yes
MSTRG.1294	Potri.001G167800	Potri.001G167800.1	GO:0016020(membrane);GO:0016709(oxidoreductase activity, acting on paired donors, with incorporation or reduction of molecular oxygen, NAD(P)H as one donor, and incorporation of one atom of oxygen);GO:0044550(secondary metabolite biosynthetic process)	00380(Tryptophan metabolism)	K07408	EC:1.14.14.1	flavonoid 3'-monooxygenase-like	16.5777	12.6632	16.0668	0.034907	0	0	7.95829	2.99246	0.000338197	0.0106718	up	yes
MSTRG.1295	Potri.001G167700	Potri.001G167700.1	GO:0016165(linoleate 13S-lipoxygenase activity)	00591(Linoleic acid metabolism);00592(alpha-Linolenic acid metabolism)	K00454	EC:1.13.11.12	hypothetical protein	13.7162	10.0479	12.7508	0.040119	0.0618737	0.0508577	5.43647	2.44267	0.00467083	0.0319052	up	yes
MSTRG.12956	Potri.006G244300	Potri.006G244300.2	GO:0001666(response to hypoxia);GO:0005344(oxygen transporter activity);GO:0005886(plasma membrane);GO:0009733(response to auxin);GO:0015671(oxygen transport);GO:0019825(oxygen binding);GO:0020037(heme binding);GO:0046872(metal ion binding)	NA	NA	NA	NA	16.7416	11.1335	16.5586	1.26686	1.59892	1.47157	2.27036	1.18292	0.0317221	0.101087	up	yes
MSTRG.1296	Potri.001G167900	Potri.001G167900.1	GO:0016020(membrane);GO:0016709(oxidoreductase activity, acting on paired donors, with incorporation or reduction of molecular oxygen, NAD(P)H as one donor, and incorporation of one atom of oxygen);GO:0044550(secondary metabolite biosynthetic process)	00380(Tryptophan metabolism)	K07408	EC:1.14.14.1	flavonoid 3'-monooxygenase-like	45.2249	33.6369	24.3044	0.26754	0.241859	0.378632	29.4142	4.87844	0.0355052	0.108783	up	yes
MSTRG.12964	Potri.006G245200	Potri.006G245200.2;Potri.006G245200.5;Potri.006G245200.4	GO:0003674(molecular_function);GO:0005634(nucleus);GO:0008150(biological_process)	NA	NA	NA	NA	17.119	11.4383	16.4204	0	0	0	5.67583	2.50483	0.00177598	0.0194879	up	yes
MSTRG.12985	Potri.006G247300	Potri.006G247300.8	GO:0009055(electron carrier activity);GO:0046872(metal ion binding);GO:0051536(iron-sulfur cluster binding)	NA	NA	NA	NA	2.34517	2.41756	2.61165	0.166785	0.090536	0.09456	2.85879	1.5154	0.00711666	0.0405522	up	yes
MSTRG.12988	Potri.006G247500	Potri.006G247500.2	GO:0003714(transcription corepressor activity);GO:0005634(nucleus);GO:0009611(response to wounding);GO:0031347(regulation of defense response);GO:1903507(negative regulation of nucleic acid-templated transcription);GO:2000022(regulation of jasmonic acid mediated signaling pathway)	04075(Plant hormone signal transduction)	K13464	NA	protein TIFY 6B-like	10.0417	8.58889	10.3354	0.0797064	0.0246433	0.170862	5.84886	2.54815	0.0014865	0.0179873	up	yes
MSTRG.13005	Potri.006G250300	Potri.006G250300.2	GO:0000054(ribosomal subunit export from nucleus);GO:0003924(GTPase activity);GO:0005634(nucleus);GO:0005737(cytoplasm);GO:0006606(protein import into nucleus)	03013(RNA transport);03008(Ribosome biogenesis in eukaryotes)	K07936	NA	hypothetical protein	213.471	162.009	205.715	38.3763	31.2556	35.8399	2.3485	1.23174	0.039318	0.116376	up	yes
MSTRG.13016	Potri.006G251300	Potri.006G251300.1;Potri.006G251300.2	GO:0008270(zinc ion binding);GO:0016301(kinase activity);GO:0016310(phosphorylation)	00760(Nicotinate and nicotinamide metabolism);04146(Peroxisome)	K03426	EC:3.6.1.22	nudix hydrolase 19	12.7738	10.0387	11.391	0	0	0	7.74128	2.95257	0.00171439	0.0192726	up	yes
MSTRG.13020	Potri.006G251900	Potri.006G251900.3	GO:0005768(endosome);GO:0005794(Golgi apparatus);GO:0005802(trans-Golgi network);GO:0005886(plasma membrane);GO:0009825(multidimensional cell growth);GO:0009832(plant-type cell wall biogenesis);GO:0009833(plant-type primary cell wall biogenesis);GO:0016021(integral component of membrane);GO:0016757(transferase activity, transferring glycosyl groups);GO:0016759(cellulose synthase activity);GO:0016…	00500(Starch and sucrose metabolism);00520(Amino sugar and nucleotide sugar metabolism)	K00770	EC:2.4.2.24	Cellulose synthase A catalytic subunit 3 [UDP-forming]	96.5993	70.8104	90.2551	4.33424	4.71302	3.82459	8.1143	3.02047	0.0106231	0.0509613	up	yes
MSTRG.13039	Potri.006G255000	Potri.006G255000.1	GO:0005545(1-phosphatidylinositol binding);GO:0005634(nucleus);GO:0005794(Golgi apparatus);GO:0005886(plasma membrane);GO:0005905(clathrin-coated pit);GO:0006897(endocytosis);GO:0030136(clathrin-coated vesicle);GO:0030276(clathrin binding);GO:0048268(clathrin coat assembly)	NA	NA	NA	NA	34.7199	29.9609	36.1197	4.60693	4.44651	5.31388	3.49272	1.80435	0.00810678	0.0438263	up	yes
MSTRG.13049	Potri.006G255900	Potri.006G255900.1	GO:0003999(adenine phosphoribosyltransferase activity);GO:0005737(cytoplasm);GO:0006168(adenine salvage);GO:0044209(AMP salvage)	00230(Purine metabolism)	K00759	EC:2.4.2.7	adenine phosphoribosyltransferase 2 family protein	45.0609	28.9166	37.1768	0.0169256	0.0312028	0	15.1893	3.92498	0.00537185	0.0346072	up	yes
MSTRG.13052	Potri.006G256700	Potri.006G256600.1;Potri.006G256700.1	GO:0030599(pectinesterase activity);GO:0046910(pectinesterase inhibitor activity);GO:0071944(cell periphery)	00040(Pentose and glucuronate interconversions);00500(Starch and sucrose metabolism)	K01051	EC:3.1.1.11	putative pectin methylesterase LuPME5 family protein	3.86717	3.4297	5.35074	0.0536805	0.0273984	0.0100473	2.33883	1.22579	0.00249171	0.0232083	up	yes
MSTRG.13066	Potri.006G258700	Potri.006G258700.2	GO:0005576(extracellular region);GO:0005886(plasma membrane);GO:0009506(plasmodesma);GO:0016021(integral component of membrane)	NA	NA	NA	NA	7.27681	5.86907	7.08	0.0144253	0.0879614	0.0363908	3.47415	1.79666	0.00759969	0.0421012	up	yes
MSTRG.13078	Potri.006G261200	Potri.006G261200.1	GO:0003677(DNA binding);GO:0003700(transcription factor activity, sequence-specific DNA binding);GO:0005622(intracellular);GO:0005634(nucleus);GO:0006351(transcription, DNA-templated);GO:0006355(regulation of transcription, DNA-templated);GO:0009873(ethylene-activated signaling pathway)	NA	NA	NA	NA	8.51356	6.39542	9.18498	0.055115	0	0	3.75636	1.90933	0.00197598	0.0204902	up	yes
MSTRG.13092	Potri.006G262100	Potri.006G262100.5	GO:0000156(phosphorelay response regulator activity);GO:0000160(phosphorelay signal transduction system);GO:0003677(DNA binding);GO:0003700(transcription factor activity, sequence-specific DNA binding);GO:0005634(nucleus);GO:0006351(transcription, DNA-templated);GO:0006355(regulation of transcription, DNA-templated);GO:0009414(response to water deprivation);GO:0009735(response to cytokinin);GO:00…	04075(Plant hormone signal transduction)	K14491	NA	hypothetical protein	6.21767	5.23294	6.76975	0.178666	0.318893	0.319804	5.5177	2.46407	0.0137455	0.0597136	up	yes
MSTRG.13100	Potri.006G263100	Potri.006G263100.1	GO:0005634(nucleus);GO:0005737(cytoplasm)	04140(Regulation of autophagy)	K08332	NA	U-box domain-containing protein 3-like	26.3233	18.0897	23.9841	0	0.01292	0.159295	8.74229	3.12801	0.00413713	0.0297946	up	yes
MSTRG.13111	Potri.006G264500	Potri.006G264500.1	GO:0016021(integral component of membrane)	NA	NA	NA	NA	105.572	82.2037	122.902	9.3726	8.4738	10.2276	3.52039	1.81573	0.01325	0.058464	up	yes
MSTRG.13113	Potri.006G264600	Potri.006G264600.1	GO:0046658(anchored component of plasma membrane)	NA	NA	NA	NA	41.5441	30.1534	37.2881	0.084369	0.177641	0.063203	17.0719	4.09355	0.0029001	0.0248812	up	yes
MSTRG.13144	Potri.006G268000	Potri.006G268000.1	GO:0003954(NADH dehydrogenase activity);GO:1901006(ubiquinone-6 biosynthetic process)	NA	NA	NA	NA	2.84942	2.58023	3.04045	0.128636	0.57241	0.261848	3.28392	1.71542	0.00978692	0.0485203	up	yes
MSTRG.1319	Potri.001G171000	Potri.001G171000.3;Potri.001G171000.1	GO:0004607(phosphatidylcholine-sterol O-acyltransferase activity);GO:0005634(nucleus);GO:0005773(vacuole);GO:0005783(endoplasmic reticulum);GO:0006071(glycerol metabolic process);GO:0006629(lipid metabolic process);GO:0008374(O-acyltransferase activity);GO:0016021(integral component of membrane);GO:0019432(triglyceride biosynthetic process);GO:0046027(phospholipid:diacylglycerol acyltransferase a…	00561(Glycerolipid metabolism)	K00679	EC:2.3.1.158	lecithin:cholesterol acyltransferase family protein	20.7734	15.4184	17.7644	0.268273	0.194747	0.234509	8.41066	3.07222	0.00366002	0.0278827	up	yes
MSTRG.13260	Potri.007G001000	Potri.007G001000.1	GO:0005618(cell wall);GO:0005829(cytosol);GO:0005886(plasma membrane);GO:0006952(defense response);GO:0007165(signal transduction);GO:0009506(plasmodesma)	04626(Plant-pathogen interaction)	K13420	EC:2.7.11.1	LRR receptor-like serine/threonine-protein kinase FLS2	35.7599	26.9238	41.5203	0.16146	0.059616	0.054821	11.3	3.49825	0.00219824	0.0217448	up	yes
MSTRG.13269	Potri.007G002200	Potri.007G002200.1	GO:0010686(tetracyclic triterpenoid biosynthetic process);GO:0016871(cycloartenol synthase activity)	00100(Steroid biosynthesis)	K01853	EC:5.4.99.8	hypothetical protein	8.68976	6.82624	9.30938	0.456428	0.42599	0.555321	2.93145	1.55161	0.00212102	0.0212827	up	yes
MSTRG.133	Potri.001G018700	Potri.001G018700.5	GO:0006468(protein phosphorylation)	04140(Regulation of autophagy)	K08269	EC:2.7.11.1	kinase family protein	11.0923	7.78166	13.2369	0	0	0.0874102	3.60108	1.84843	0.0372624	0.112378	up	yes
MSTRG.13309	Potri.007G007600	Potri.007G007600.1	GO:0004506(squalene monooxygenase activity);GO:0005576(extracellular region);GO:0009611(response to wounding);GO:0009753(response to jasmonic acid);GO:0016021(integral component of membrane);GO:0016126(sterol biosynthetic process);GO:0050660(flavin adenine dinucleotide binding);GO:0055114(oxidation-reduction process)	00100(Steroid biosynthesis);00909(Sesquiterpenoid and triterpenoid biosynthesis)	K00511	EC:1.14.14.17	hypothetical protein	20.5749	15.9023	21.7183	0.489502	0.498527	0.355887	6.81543	2.76881	0.00228547	0.0221754	up	yes
MSTRG.1331	Potri.001G172700	Potri.001G172700.1	GO:0008270(zinc ion binding);GO:0016301(kinase activity);GO:0016310(phosphorylation)	00760(Nicotinate and nicotinamide metabolism);04146(Peroxisome)	K03426	EC:3.6.1.22	nudix hydrolase 19	12.3464	8.74655	12.8262	0	0	0.138546	4.23006	2.08068	0.00408563	0.0296071	up	yes
MSTRG.13318	Potri.007G008300	Potri.007G008300.6;Potri.007G008300.8	GO:0004842(ubiquitin-protein transferase activity);GO:0005634(nucleus);GO:0006281(DNA repair);GO:0043240(Fanconi anaemia nuclear complex)	04120(Ubiquitin mediated proteolysis)	K10606	EC:2.3.2.27	hypothetical protein	7.2729	5.2629	8.06605	0.367345	0.228375	0.0403005	2.446	1.29043	0.0493271	0.135534	up	yes
MSTRG.13322	Potri.007G009200	Potri.007G009200.1	GO:0004674(protein serine/threonine kinase activity);GO:0005515(protein binding);GO:0005524(ATP binding);GO:0005886(plasma membrane);GO:0006468(protein phosphorylation);GO:0007169(transmembrane receptor protein tyrosine kinase signaling pathway);GO:0009934(regulation of meristem structural organization);GO:0010075(regulation of meristem growth);GO:0010480(microsporocyte differentiation);GO:001602…	04075(Plant hormone signal transduction)	K13415	EC:2.7.10.1 2.7.11.1	systemin receptor SR160	120.255	90.8165	116.261	0.861853	0.872854	0.785142	28.6449	4.84021	0.000323941	0.0106331	up	yes
MSTRG.13328	Potri.007G010000	Potri.007G010000.1	GO:0000935(barrier septum);GO:0004338(glucan exo-1,3-beta-glucosidase activity);GO:0005576(extracellular region);GO:0006073(cellular glucan metabolic process);GO:0009277(fungal-type cell wall);GO:0009986(cell surface);GO:0031505(fungal-type cell wall organization);GO:0031589(cell-substrate adhesion);GO:0044011(single-species biofilm formation on inanimate substrate);GO:0044407(single-species biof…	03030(DNA replication)	K02540	EC:3.6.4.12	DNA replication licensing factor MCM2-like	4.41702	3.57022	4.98415	0.267771	0.0281803	0.290424	9.01315	3.17203	0.00784244	0.0429227	up	yes
MSTRG.13345	Potri.007G011400	Potri.007G011400.1	GO:0005215(transporter activity);GO:0005886(plasma membrane);GO:0016020(membrane);GO:0016021(integral component of membrane);GO:0022857(transmembrane transporter activity);GO:0055085(transmembrane transport)	NA	NA	NA	NA	31.9741	24.1266	33.2131	5.5706	5.70352	5.55759	2.0525	1.03739	0.0187104	0.0725533	up	yes
MSTRG.13347	Potri.007G011700	Potri.007G011700.1	GO:0004674(protein serine/threonine kinase activity);GO:0005515(protein binding);GO:0005524(ATP binding);GO:0005654(nucleoplasm);GO:0005737(cytoplasm);GO:0010091(trichome branching);GO:0016301(kinase activity);GO:0046777(protein autophosphorylation);GO:0050832(defense response to fungus);GO:0071944(cell periphery)	04626(Plant-pathogen interaction)	K13459	NA	probable disease resistance protein At1g12280	11.3556	7.97306	10.4678	0.371922	0.394483	0.130005	4.50234	2.17067	0.00596525	0.0366912	up	yes
MSTRG.13351	Potri.007G012500	Potri.007G012500.2	GO:0000786(nucleosome);GO:0003677(DNA binding);GO:0005634(nucleus);GO:0005774(vacuolar membrane);GO:0005794(Golgi apparatus);GO:0005829(cytosol);GO:0005886(plasma membrane);GO:0009506(plasmodesma);GO:0009507(chloroplast);GO:0046982(protein heterodimerization activity)	NA	NA	NA	NA	3.82104	3.17075	2.99859	0	0.134539	0	3.97851	1.99223	0.0334453	0.104437	up	yes
MSTRG.13354	Potri.007G012000	Potri.007G012000.1	GO:0003676(nucleic acid binding);GO:0003723(RNA binding);GO:0005634(nucleus);GO:0008150(biological_process)	NA	NA	NA	NA	3.40352	2.54025	2.86797	0.970563	0.988204	1.0832	3.26022	1.70497	0.0404854	0.118678	up	yes
MSTRG.13360	Potri.007G013300	Potri.007G013300.1	GO:0000786(nucleosome);GO:0003677(DNA binding);GO:0005634(nucleus);GO:0005774(vacuolar membrane);GO:0005794(Golgi apparatus);GO:0005829(cytosol);GO:0005886(plasma membrane);GO:0009506(plasmodesma);GO:0009507(chloroplast);GO:0046982(protein heterodimerization activity)	NA	NA	NA	NA	6.08897	4.92954	5.90788	0.418585	0.128614	0.380849	2.7915	1.48104	0.0494699	0.135637	up	yes
MSTRG.13373	Potri.007G014400	Potri.007G014400.3	GO:0003700(transcription factor activity, sequence-specific DNA binding);GO:0005515(protein binding);GO:0005634(nucleus);GO:0006355(regulation of transcription, DNA-templated);GO:0048759(xylem vessel member cell differentiation);GO:1901348(positive regulation of secondary cell wall biogenesis)	03018(RNA degradation)	K12581	NA	NAC domain-containing protein 89-like	2.74622	2.35001	2.65742	0	0	0	10.3072	3.36559	0.00554063	0.0351207	up	yes
MSTRG.13374	Potri.007G014700	Potri.007G014700.1	GO:0004674(protein serine/threonine kinase activity);GO:0005524(ATP binding);GO:0005886(plasma membrane);GO:0006468(protein phosphorylation);GO:0007169(transmembrane receptor protein tyrosine kinase signaling pathway);GO:0016021(integral component of membrane);GO:0016301(kinase activity)	04626(Plant-pathogen interaction)	K13420	EC:2.7.11.1	hypothetical protein	16.8668	12.7554	15.7479	0	0	0.019554	8.27645	3.04901	0.000895876	0.0150436	up	yes
MSTRG.13376	Potri.007G015100	Potri.007G015100.1	GO:0004462(lactoylglutathione lyase activity);GO:0005737(cytoplasm);GO:0005975(carbohydrate metabolic process);GO:0016829(lyase activity)	NA	NA	NA	NA	49.4607	35.2825	51.6357	0	0	0	16.5151	4.04571	0.000201004	0.00959038	up	yes
MSTRG.13377	Potri.007G014800	Potri.007G014800.4;Potri.007G014800.1;Potri.007G014800.5	GO:0003777(microtubule motor activity);GO:0005871(kinesin complex);GO:0007018(microtubule-based movement);GO:0016887(ATPase activity)	04144(Endocytosis)	K10396	NA	kinesin-1-like protein PSS1	36.0996	26.0687	37.6806	0	0	0	12.7359	3.67083	0.00023815	0.00996097	up	yes
MSTRG.13389	Potri.007G016400	Potri.007G016400.1	GO:0009809(lignin biosynthetic process);GO:0016020(membrane);GO:0016709(oxidoreductase activity, acting on paired donors, with incorporation or reduction of molecular oxygen, NAD(P)H as one donor, and incorporation of one atom of oxygen)	00940(Phenylpropanoid biosynthesis)	K09755	EC:1.14.-.-	cytochrome P450 family protein	119.289	87.8377	107.013	20.7499	21.7653	21.4776	2.36803	1.24369	0.0368775	0.111684	up	yes
MSTRG.13391	Potri.007G016600	Potri.007G016600.1	GO:0000977(RNA polymerase II regulatory region sequence-specific DNA binding);GO:0001085(RNA polymerase II transcription factor binding);GO:0001228(transcriptional activator activity, RNA polymerase II transcription regulatory region sequence-specific binding);GO:0003682(chromatin binding);GO:0005634(nucleus);GO:0005667(transcription factor complex);GO:0030154(cell differentiation)	NA	NA	NA	NA	8.9718	7.40802	8.75869	0.617443	0.334362	0.479847	3.70541	1.88963	0.0135881	0.0593998	up	yes
MSTRG.1340	Potri.001G174300	Potri.001G174300.1	GO:0003674(molecular_function);GO:0008150(biological_process);GO:0009507(chloroplast);GO:0009536(plastid)	NA	NA	NA	NA	20.0391	13.4537	18.3265	0.6928	0.867722	0.805115	4.05971	2.02138	0.0179848	0.0708507	up	yes
MSTRG.13403	Potri.007G018100	Potri.007G018100.1;Potri.007G018100.6	GO:0004565(beta-galactosidase activity);GO:0005618(cell wall);GO:0005773(vacuole)	00052(Galactose metabolism);00600(Sphingolipid metabolism);00531(Glycosaminoglycan degradation);00604(Glycosphingolipid biosynthesis - ganglio series);00511(Other glycan degradation)	K12309	EC:3.2.1.23	beta-galactosidase	293.92	211.464	284.979	1.78407	1.37279	1.77697	36.8419	5.20328	0.000297194	0.0104182	up	yes
MSTRG.13413	Potri.007G019300	Potri.007G019300.1	GO:0004601(peroxidase activity);GO:0005576(extracellular region);GO:0006979(response to oxidative stress);GO:0009809(lignin biosynthetic process);GO:0020037(heme binding);GO:0042744(hydrogen peroxide catabolic process);GO:0046872(metal ion binding);GO:0055114(oxidation-reduction process)	00940(Phenylpropanoid biosynthesis)	K00430	EC:1.11.1.7	Peroxidase 49 precursor family protein	9.97781	6.94327	11.0508	0	0	0.035628	3.34922	1.74383	0.00346148	0.0271042	up	yes
MSTRG.13430	Potri.007G021000	Potri.007G021000.6	GO:0003824(catalytic activity);GO:0009507(chloroplast)	NA	NA	NA	NA	33.3069	24.132	30.7313	0.586942	0.544252	0.634265	8.53701	3.09373	0.000852948	0.014864	up	yes
MSTRG.13433	Potri.007G021400	Potri.007G021400.2	GO:0005634(nucleus);GO:0008757(S-adenosylmethionine-dependent methyltransferase activity);GO:0032259(methylation)	00592(alpha-Linolenic acid metabolism)	K08241	EC:2.1.1.141	jasmonate O-methyltransferase	2.22572	2.28466	2.57543	0.198453	0.235455	0.224291	3.45996	1.79075	0.0451231	0.127843	up	yes
MSTRG.13440	Potri.007G022600	Potri.007G022600.1	GO:0005634(nucleus);GO:0005737(cytoplasm);GO:0005829(cytosol);GO:0005886(plasma membrane);GO:0008150(biological_process)	NA	NA	NA	NA	8.16326	6.76924	8.69319	0.717551	1.04124	0.881397	2.86085	1.51644	0.0464618	0.130315	up	yes
MSTRG.13455	Potri.007G024300	Potri.007G024300.1	GO:0005351(sugar:proton symporter activity);GO:0005355(glucose transmembrane transporter activity);GO:0005887(integral component of plasma membrane);GO:0035428(hexose transmembrane transport);GO:0046323(glucose import)	NA	NA	NA	NA	9.39193	6.83309	9.91185	0.757317	0.621626	0.799002	2.15201	1.10568	0.00121689	0.0167071	up	yes
MSTRG.1346	Potri.001G174900	Potri.001G174900.1	GO:0016787(hydrolase activity)	NA	NA	NA	NA	38.0245	28.8623	35.5849	5.77583	4.93479	6.16619	2.45635	1.29651	0.0344028	0.106358	up	yes
MSTRG.13468	Potri.007G026400	Potri.007G026400.3	GO:0000104(succinate dehydrogenase activity);GO:0005524(ATP binding);GO:0005618(cell wall);GO:0005739(mitochondrion);GO:0005749(mitochondrial respiratory chain complex II, succinate dehydrogenase complex (ubiquinone));GO:0005794(Golgi apparatus);GO:0006099(tricarboxylic acid cycle);GO:0006121(mitochondrial electron transport, succinate to ubiquinone);GO:0008177(succinate dehydrogenase (ubiquinone…	01200(Carbon metabolism);00020(Citrate cycle (TCA cycle));00190(Oxidative phosphorylation)	K00234	EC:1.3.5.1	Succinate dehydrogenase flavoprotein subunit	60.8088	45.4319	54.7094	11.2004	10.8622	10.6715	2.36158	1.23975	0.0277367	0.0931759	up	yes
MSTRG.1347	Potri.001G175000	Potri.001G175000.1	GO:0006629(lipid metabolic process);GO:0016020(membrane);GO:0016298(lipase activity)	00940(Phenylpropanoid biosynthesis)	K18368	EC:3.1.1.-	esterase/lipase/thioesterase family protein	123.187	90.2467	114.581	4.33069	3.14434	4.10878	9.14135	3.19241	0.00754368	0.0419368	up	yes
MSTRG.13473	Potri.007G026800	Potri.007G026800.1	GO:0009507(chloroplast);GO:0016021(integral component of membrane)	03040(Spliceosome)	K12813	EC:3.6.4.13	putative pre-mRNA-splicing factor ATP-dependent RNA helicase DHX16	14.714	10.7052	13.9374	0	0	0	6.49812	2.70002	0.00101107	0.0156017	up	yes
MSTRG.1349	Potri.001G175400	Potri.001G175400.1	GO:0004871(signal transducer activity);GO:0005886(plasma membrane);GO:0009416(response to light stimulus)	00902(Monoterpenoid biosynthesis)	K15095	EC:1.1.1.208	uncharacterized LOC100839967	3.24843	2.40591	3.05356	0	0	0	2.21521	1.14744	0.00669773	0.0392604	up	yes
MSTRG.1350	Potri.001G175500	Potri.001G175500.1	GO:0003674(molecular_function);GO:0005737(cytoplasm);GO:0008150(biological_process)	NA	NA	NA	NA	4.72136	3.66853	4.60092	0	0	0	3.05488	1.61111	0.0010647	0.0159484	up	yes
MSTRG.13509	Potri.007G031900	Potri.007G031900.1	GO:0005509(calcium ion binding)	04626(Plant-pathogen interaction)	K13448	NA	calmodulin-like gene family protein	10.488	7.43219	9.61093	0	0	0	4.70189	2.23324	0.0033285	0.0266239	up	yes
MSTRG.1351	Potri.001G175600	Potri.001G175600.1	GO:0003674(molecular_function);GO:0005576(extracellular region);GO:0005768(endosome);GO:0005794(Golgi apparatus);GO:0005802(trans-Golgi network);GO:0008150(biological_process);GO:0016020(membrane);GO:0016021(integral component of membrane)	NA	NA	NA	NA	47.365	35.1374	48.7448	0.905627	1.02662	1.16041	8.90789	3.15508	0.00175568	0.019487	up	yes
MSTRG.13518	Potri.007G033100	Potri.007G033100.1	GO:0003674(molecular_function);GO:0005634(nucleus);GO:0008150(biological_process)	NA	NA	NA	NA	8.36751	7.02092	11.0594	0.0781402	0	0.0657077	3.75942	1.91051	0.0318397	0.101315	up	yes
MSTRG.13524	Potri.007G034000	Potri.007G034000.6	NA	01210(2-Oxocarboxylic acid metabolism);01230(Biosynthesis of amino acids);00270(Cysteine and methionine metabolism);00280(Valine, leucine and isoleucine degradation);00290(Valine, leucine and isoleucine biosynthesis);00770(Pantothenate and CoA biosynthesis)	K00826	EC:2.6.1.42	branched-chain amino acid aminotransferase	2.07483	1.69048	2.11121	0	0	0	2.64644	1.40405	0.000448037	0.0112493	up	yes
MSTRG.13541	Potri.007G036400	Potri.007G036400.1	GO:0003677(DNA binding);GO:0003700(transcription factor activity, sequence-specific DNA binding);GO:0005515(protein binding);GO:0005634(nucleus);GO:0006351(transcription, DNA-templated);GO:0009733(response to auxin);GO:0009751(response to salicylic acid);GO:0042545(cell wall modification);GO:0044212(transcription regulatory region DNA binding);GO:0045787(positive regulation of cell cycle);GO:0045…	04712(Circadian rhythm - plant)	K16222	NA	cycling DOF factor 1	31.0071	22.0185	27.9051	0	0	0.122282	11.6471	3.5419	0.00221324	0.0217862	up	yes
MSTRG.1355	Potri.001G177000	Potri.001G177000.2	GO:0005737(cytoplasm);GO:0005829(cytosol);GO:0008483(transaminase activity);GO:0009641(shade avoidance);GO:0009851(auxin biosynthetic process);GO:0010326(methionine-oxo-acid transaminase activity);GO:0010366(negative regulation of ethylene biosynthetic process);GO:0030170(pyridoxal phosphate binding);GO:1901997(negative regulation of indoleacetic acid biosynthetic process via tryptophan)	01230(Biosynthesis of amino acids);00350(Tyrosine metabolism);00360(Phenylalanine metabolism);00400(Phenylalanine, tyrosine and tryptophan biosynthesis);00950(Isoquinoline alkaloid biosynthesis);00960(Tropane, piperidine and pyridine alkaloid biosynthesis)	K15849	EC:2.6.1.1 2.6.1.78 2.6.1.79	Bifunctional aspartate aminotransferase and glutamate/aspartate-prephenate aminotransferase	17.9084	12.7938	15.7199	2.34555	1.94598	2.32316	2.33225	1.22172	0.0441538	0.12597	up	yes
MSTRG.13555	Potri.007G038300	Potri.007G038300.2	GO:0005507(copper ion binding);GO:0009505(plant-type cell wall);GO:0009506(plasmodesma);GO:0016722(oxidoreductase activity, oxidizing metal ions)	00053(Ascorbate and aldarate metabolism)	K00423	EC:1.10.3.3	L-ascorbate oxidase homolog	663.9	469.172	667.244	0.0414891	0.0819954	0.104087	201.42	7.65406	5.99494e-05	0.00855792	up	yes
MSTRG.1356	Potri.001G177100	Potri.001G177100.2	GO:0005634(nucleus);GO:0007049(cell cycle);GO:0008283(cell proliferation);GO:0010374(stomatal complex development);GO:0010389(regulation of G2/M transition of mitotic cell cycle);GO:0016538(cyclin-dependent protein serine/threonine kinase regulator activity);GO:0051301(cell division);GO:0051726(regulation of cell cycle)	NA	NA	NA	NA	5.3406	3.77952	5.8294	0.071669	0.072842	0.048096	2.05704	1.04057	0.0191385	0.0736979	up	yes
MSTRG.13564	Potri.007G040100	Potri.007G040100.2	GO:0003755(peptidyl-prolyl cis-trans isomerase activity)	03040(Spliceosome)	K09567	EC:5.2.1.8	peptidyl-prolyl cis-trans isomerase H-like	6.09147	5.20052	5.88598	0.704652	0.688917	0.446194	3.13945	1.65051	0.0343175	0.106199	up	yes
MSTRG.13567	Potri.007G040800	Potri.007G040800.1	GO:0004683(calmodulin-dependent protein kinase activity);GO:0005516(calmodulin binding);GO:0005634(nucleus);GO:0005737(cytoplasm);GO:0005886(plasma membrane);GO:0009738(abscisic acid-activated signaling pathway);GO:0009931(calcium-dependent protein serine/threonine kinase activity);GO:0018105(peptidyl-serine phosphorylation);GO:0035556(intracellular signal transduction);GO:0046777(protein autopho…	04626(Plant-pathogen interaction)	K13412	EC:2.7.11.1	calcium/calmodulin-dependent serine/threonine-protein kinase 1-like	21.2239	17.1058	23.4492	0.040715	0.163187	0.068474	9.85864	3.30139	0.0039707	0.0291504	up	yes
MSTRG.13572	Potri.007G041100	Potri.007G041100.3	GO:0003674(molecular_function);GO:0005634(nucleus);GO:0008150(biological_process)	NA	NA	NA	NA	12.0487	8.94081	10.7785	0.0683713	0	0.0372465	11.9829	3.58291	0.00198776	0.0205615	up	yes
MSTRG.13576	Potri.007G042100	Potri.007G042100.2	GO:0008146(sulfotransferase activity);GO:0016021(integral component of membrane);GO:0016787(hydrolase activity)	NA	NA	NA	NA	10.6727	7.59455	11.9673	0.149501	0.21128	0.17003	3.311	1.72727	0.0141688	0.060702	up	yes
MSTRG.13595	Potri.007G044700	Potri.007G044700.1	GO:0004871(signal transducer activity);GO:0009506(plasmodesma);GO:0019722(calcium-mediated signaling)	NA	NA	NA	NA	33.1014	22.7373	26.9698	0	0	0.052381	13.2354	3.72632	0.0048207	0.0325402	up	yes
MSTRG.13597	Potri.007G045200	Potri.007G045200.1;Potri.007G045200.2	GO:0005886(plasma membrane);GO:0006629(lipid metabolic process);GO:0008081(phosphoric diester hydrolase activity)	NA	NA	NA	NA	38.4769	32.8926	47.4232	0.0369395	0	0.186062	16.3146	4.02809	0.00406282	0.0295569	up	yes
MSTRG.1360	Potri.001G177400	Potri.001G177400.1	GO:0003700(transcription factor activity, sequence-specific DNA binding);GO:0005515(protein binding);GO:0005634(nucleus);GO:0006351(transcription, DNA-templated);GO:0006355(regulation of transcription, DNA-templated);GO:0009733(response to auxin);GO:0009734(auxin-activated signaling pathway);GO:0042802(identical protein binding);GO:1900057(positive regulation of leaf senescence)	04075(Plant hormone signal transduction)	K14484	NA	auxin-induced protein IAA4	26.4223	19.0816	23.1416	0.803261	0.452915	0.396224	7.43575	2.89448	0.0226931	0.0821148	up	yes
MSTRG.13605	Potri.007G045800	Potri.007G045800.1	GO:0003700(transcription factor activity, sequence-specific DNA binding);GO:0003727(single-stranded RNA binding);GO:0005515(protein binding);GO:0005634(nucleus);GO:0006349(regulation of gene expression by genetic imprinting);GO:0006351(transcription, DNA-templated);GO:0006355(regulation of transcription, DNA-templated);GO:0009294(DNA mediated transformation);GO:0009908(flower development);GO:0009…	00310(Lysine degradation)	K09188	EC:2.1.1.43	myeloid/lymphoid or mixed-lineage leukemia protein 3	5.02051	4.81872	6.42753	0.0421206	0.0433308	0.0294989	4.37628	2.1297	0.0154013	0.0640519	up	yes
MSTRG.1361	Potri.001G177500	Potri.001G177500.1	GO:0003700(transcription factor activity, sequence-specific DNA binding);GO:0005515(protein binding);GO:0005634(nucleus);GO:0006351(transcription, DNA-templated);GO:0006355(regulation of transcription, DNA-templated);GO:0009630(gravitropism);GO:0009638(phototropism);GO:0009733(response to auxin);GO:0009734(auxin-activated signaling pathway);GO:0080086(stamen filament development)	04075(Plant hormone signal transduction)	K14484	NA	hypothetical protein	15.646	10.1621	12.2674	0	0	0	6.1611	2.62319	0.0187842	0.0727686	up	yes
MSTRG.13610	Potri.007G047000	Potri.007G047000.2	GO:0000139(Golgi membrane);GO:0003674(molecular_function);GO:0005794(Golgi apparatus);GO:0009834(plant-type secondary cell wall biogenesis);GO:0016021(integral component of membrane);GO:0045492(xylan biosynthetic process)	NA	NA	NA	NA	44.1419	32.85	47.5363	0	0.014981	0	16.3271	4.0292	0.00038858	0.0108915	up	yes
MSTRG.13612	Potri.007G046900	Potri.007G046900.3	GO:0004672(protein kinase activity);GO:0004674(protein serine/threonine kinase activity);GO:0005524(ATP binding);GO:0005886(plasma membrane);GO:0006468(protein phosphorylation);GO:0007169(transmembrane receptor protein tyrosine kinase signaling pathway);GO:0016021(integral component of membrane);GO:0016301(kinase activity);GO:0016310(phosphorylation)	04075(Plant hormone signal transduction)	K13415	EC:2.7.10.1 2.7.11.1	systemin receptor SR160-like	8.76776	6.62243	9.3245	0.0284081	0.0194391	0	4.04926	2.01766	0.00171649	0.0192726	up	yes
MSTRG.13618	Potri.007G047500	Potri.007G047500.1	GO:0009834(plant-type secondary cell wall biogenesis);GO:0010417(glucuronoxylan biosynthetic process);GO:0042285(xylosyltransferase activity)	00514(Other types of O-glycan biosynthesis)	K10157	EC:2.4.1.135	hypothetical protein	130.752	92.3119	127.241	3.03377	2.47172	3.05929	10.6615	3.41434	0.000788697	0.0142216	up	yes
MSTRG.13626	Potri.007G048800	Potri.007G048800.1	GO:0004672(protein kinase activity);GO:0004674(protein serine/threonine kinase activity);GO:0005524(ATP binding);GO:0005576(extracellular region);GO:0006468(protein phosphorylation);GO:0007169(transmembrane receptor protein tyrosine kinase signaling pathway);GO:0016021(integral component of membrane);GO:0016301(kinase activity);GO:0016310(phosphorylation)	04075(Plant hormone signal transduction)	K13415	EC:2.7.10.1 2.7.11.1	protein BRASSINOSTEROID INSENSITIVE 1-like	6.08594	4.61093	6.535	0	0	0	3.08637	1.62591	0.0020784	0.0210569	up	yes
MSTRG.13646	Potri.007G051600	Potri.007G051600.1	NA	NA	NA	NA	NA	22.2002	12.5628	22.4158	0.023682	0.113703	0.232048	3.56728	1.83483	0.0271537	0.0917894	up	yes
MSTRG.13652	Potri.007G052600	Potri.007G052600.1	GO:0004656(procollagen-proline 4-dioxygenase activity);GO:0005506(iron ion binding);GO:0005789(endoplasmic reticulum membrane);GO:0005794(Golgi apparatus);GO:0016021(integral component of membrane);GO:0016706(oxidoreductase activity, acting on paired donors, with incorporation or reduction of molecular oxygen, 2-oxoglutarate as one donor, and incorporation of one atom each of oxygen into both don…	00330(Arginine and proline metabolism)	K00472	EC:1.14.11.2	probable prolyl 4-hydroxylase 9	39.8835	30.9585	42.2146	0	0.0370105	0	17.3794	4.11931	0.000438787	0.0112055	up	yes
MSTRG.13672	Potri.007G055400	Potri.007G055400.1	GO:0005634(nucleus);GO:0005739(mitochondrion)	NA	NA	NA	NA	2.06675	1.84004	2.37734	0	0	0	2.114	1.07998	0.0122753	0.0557098	up	yes
MSTRG.13687	Potri.007G057000	Potri.007G057000.1	GO:0008168(methyltransferase activity);GO:0009507(chloroplast);GO:0032259(methylation)	00310(Lysine degradation)	K18826	EC:2.1.1.60	hypothetical protein	3.19598	2.69855	3.21506	0.985918	0.740216	0.52872	2.28231	1.19049	0.0206155	0.0772539	up	yes
MSTRG.13689	Potri.007G057400	Potri.007G057400.1	GO:0003906(DNA-(apurinic or apyrimidinic site) lyase activity);GO:0005634(nucleus);GO:0006284(base-excision repair);GO:0008311(double-stranded DNA 3'-5' exodeoxyribonuclease activity)	03410(Base excision repair)	K10772	EC:4.2.99.18	endonuclease/exonuclease/phosphatase family protein	4.23666	3.09333	4.03762	1.77815	1.1781	1.11772	3.56295	1.83307	0.000160289	0.00930424	up	yes
MSTRG.13690	Potri.007G057800	Potri.007G057800.1	GO:0009507(chloroplast);GO:0009813(flavonoid biosynthetic process);GO:0016853(isomerase activity);GO:0045430(chalcone isomerase activity)	NA	NA	NA	NA	12.8387	9.78582	13.6517	0.056958	0	0.036162	5.44725	2.44553	0.000157033	0.00926824	up	yes
MSTRG.13701	Potri.007G059832	Potri.007G059766.1;Potri.007G059832.1	NA	04144(Endocytosis)	K19476	NA	hypothetical protein	15.4925	10.5387	13.9343	0	0.0641515	0.122821	5.51867	2.46432	0.00854027	0.0450327	up	yes
MSTRG.13717	Potri.007G063300	Potri.007G063300.1	GO:0003700(transcription factor activity, sequence-specific DNA binding);GO:0005634(nucleus);GO:0006355(regulation of transcription, DNA-templated);GO:0008356(asymmetric cell division);GO:0009956(radial pattern formation);GO:0043565(sequence-specific DNA binding);GO:0045930(negative regulation of mitotic cell cycle);GO:0048366(leaf development);GO:0055072(iron ion homeostasis)	04075(Plant hormone signal transduction)	K14494	NA	DELLA protein GAI-like	8.26559	6.86466	8.3229	0.130911	0.084093	0.042783	5.01915	2.32744	0.00148577	0.0179873	up	yes
MSTRG.13741	Potri.007G065800	Potri.007G065800.1;Potri.007G065800.2	GO:0003674(molecular_function);GO:0005886(plasma membrane);GO:0008150(biological_process);GO:0016021(integral component of membrane)	NA	NA	NA	NA	42.009	30.6856	39.3344	7.26698	7.3849	7.65563	2.05344	1.03804	0.0219008	0.0803095	up	yes
MSTRG.13757	Potri.007G069600	Potri.007G069600.1	GO:0004356(glutamate-ammonia ligase activity)	01230(Biosynthesis of amino acids);00630(Glyoxylate and dicarboxylate metabolism);00910(Nitrogen metabolism);00250(Alanine, aspartate and glutamate metabolism);00220(Arginine biosynthesis)	K01915	EC:6.3.1.2	hypothetical protein	143.497	99.9455	127.614	8.17171	7.37385	7.87251	5.76635	2.52766	0.00441749	0.0308506	up	yes
MSTRG.13770	Potri.007G071800	Potri.007G071800.2	GO:0022625(cytosolic large ribosomal subunit)	03010(Ribosome)	K02929	NA	Zinc-binding ribosomal family protein	257.477	164.346	239.426	16.8324	18.0681	21.0807	3.30689	1.72548	0.0425574	0.122945	up	yes
MSTRG.13772	Potri.007G072000	Potri.007G072000.1	GO:0005634(nucleus);GO:0016787(hydrolase activity)	NA	NA	NA	NA	21.9147	16.7471	18.7878	2.10077	1.71816	2.20197	3.75722	1.90967	0.0251841	0.0876213	up	yes
MSTRG.13776	Potri.007G072300	Potri.007G072300.1	GO:0004185(serine-type carboxypeptidase activity);GO:0051603(proteolysis involved in cellular protein catabolic process)	00460(Cyanoamino acid metabolism)	K08249	EC:4.1.2.11	hypothetical protein	29.4366	20.1976	29.1957	0.081076	0.040651	0.025566	9.11489	3.18822	0.000734802	0.0137802	up	yes
MSTRG.13799	Potri.007G076500	Potri.007G076500.1;Potri.007G076500.5;Potri.007G076500.7	GO:0005886(plasma membrane);GO:0008270(zinc ion binding);GO:0009833(plant-type primary cell wall biogenesis);GO:0016021(integral component of membrane);GO:0016757(transferase activity, transferring glycosyl groups);GO:0016759(cellulose synthase activity);GO:0016760(cellulose synthase (UDP-forming) activity);GO:0030244(cellulose biosynthetic process);GO:0071555(cell wall organization)	00500(Starch and sucrose metabolism);00520(Amino sugar and nucleotide sugar metabolism)	K00770	EC:2.4.2.24	Cellulose synthase-like D5	62.7239	44.4233	59.1349	2.8083	2.31046	2.54978	6.14024	2.61829	0.00245459	0.0230679	up	yes
MSTRG.138	Potri.001G019400	Potri.001G019400.1	GO:0003735(structural constituent of ribosome);GO:0006412(translation)	03410(Base excision repair)	K03575	EC:3.2.2.-	A/G-specific adenine DNA glycosylase-like	76.6837	50.5792	69.0644	1.79309	1.43854	2.36306	7.20235	2.84847	0.0189424	0.0731614	up	yes
MSTRG.13801	Potri.007G077000	Potri.007G077000.1	GO:0005886(plasma membrane);GO:0008270(zinc ion binding);GO:0016021(integral component of membrane);GO:0019706(protein-cysteine S-palmitoyltransferase activity)	NA	NA	NA	NA	2.82446	2.22309	2.6026	0	0	0	2.16005	1.11107	0.00209361	0.02115	up	yes
MSTRG.13819	Potri.007G078500	Potri.007G078500.1	GO:0003677(DNA binding);GO:0004842(ubiquitin-protein transferase activity);GO:0005634(nucleus);GO:0008270(zinc ion binding);GO:0009414(response to water deprivation);GO:0016567(protein ubiquitination);GO:0051865(protein autoubiquitination)	NA	NA	NA	NA	0	2.47922	0	3.50131	4.16533	3.4337	12.905	3.68986	0.00196392	0.0204285	up	yes
MSTRG.13840	Potri.007G081000	Potri.007G081000.1	GO:0000287(magnesium ion binding);GO:0004765(shikimate kinase activity);GO:0009073(aromatic amino acid family biosynthetic process);GO:0019632(shikimate metabolic process)	01230(Biosynthesis of amino acids);00400(Phenylalanine, tyrosine and tryptophan biosynthesis)	K00891	EC:2.7.1.71	shikimate kinase family protein	10.5583	8.2144	10.7122	0.268962	0.211162	0.171902	4.50807	2.17251	0.00208973	0.021146	up	yes
MSTRG.13893	Potri.007G087200	Potri.007G087200.1;Potri.007G087200.3;Potri.007G087200.4	GO:0005634(nucleus);GO:0005737(cytoplasm)	04140(Regulation of autophagy)	K08332	NA	hypothetical protein	114.612	85.5582	109.295	6.94623	7.69898	7.71237	5.84291	2.54669	0.00493402	0.0330256	up	yes
MSTRG.13922	Potri.007G092100	Potri.007G092100.2	GO:0005634(nucleus);GO:0005886(plasma membrane);GO:0008150(biological_process)	NA	NA	NA	NA	6.93874	4.81233	5.95693	0.0922363	0.240166	0.347767	3.70158	1.88814	0.0177206	0.070324	up	yes
MSTRG.13927	Potri.007G092500	Potri.007G092500.2	GO:0005509(calcium ion binding);GO:0005544(calcium-dependent phospholipid binding);GO:0005634(nucleus);GO:0005829(cytosol);GO:0009408(response to heat);GO:0009409(response to cold);GO:0009414(response to water deprivation);GO:0009507(chloroplast);GO:0009579(thylakoid);GO:0009651(response to salt stress);GO:0009986(cell surface);GO:0015774(polysaccharide transport);GO:0016020(membrane);GO:0048046(…	NA	NA	NA	NA	159.619	120.24	154.379	0.019179	0.024608	0.182647	59.9838	5.9065	0.000384585	0.0108915	up	yes
MSTRG.13944	Potri.007G093900	Potri.007G093900.1	GO:0003677(DNA binding);GO:0003700(transcription factor activity, sequence-specific DNA binding);GO:0005634(nucleus);GO:0006355(regulation of transcription, DNA-templated);GO:0009733(response to auxin);GO:0009737(response to abscisic acid);GO:0009751(response to salicylic acid)	00190(Oxidative phosphorylation);00860(Porphyrin and chlorophyll metabolism)	K02259	NA	hypothetical protein	2.21977	1.91079	2.32564	0	0	0	2.23128	1.15787	0.000665969	0.0131878	up	yes
MSTRG.1397	Potri.001G181300	Potri.001G181300.1	GO:0003674(molecular_function);GO:0005737(cytoplasm);GO:0008150(biological_process);GO:0015031(protein transport)	04144(Endocytosis)	K19476	NA	hypothetical protein	5.09084	3.69364	4.88137	0	0	0	2.75324	1.46113	0.00344731	0.0271042	up	yes
MSTRG.13975	Potri.007G098500	Potri.007G098500.1;Potri.007G098500.2	GO:0005737(cytoplasm)	NA	NA	NA	NA	16.9594	12.8323	19.2674	0	0	0	6.62542	2.72801	0.00194888	0.0204034	up	yes
MSTRG.13985	Potri.007G100000	Potri.007G100000.1	GO:0004553(hydrolase activity, hydrolyzing O-glycosyl compounds);GO:0005576(extracellular region);GO:0005783(endoplasmic reticulum);GO:0009507(chloroplast);GO:0009826(unidimensional cell growth);GO:0015926(glucosidase activity);GO:0030244(cellulose biosynthetic process);GO:0030246(carbohydrate binding);GO:0033919(glucan 1,3-alpha-glucosidase activity);GO:0042742(defense response to bacterium);GO:…	00510(N-Glycan biosynthesis);04141(Protein processing in endoplasmic reticulum)	K05546	EC:3.2.1.84	hypothetical protein	38.5162	29.6087	37.3796	7.32278	7.12077	6.88723	2.23467	1.16006	0.0122225	0.0555707	up	yes
MSTRG.13987	Potri.007G100200	Potri.007G100200.1	GO:0000785(chromatin);GO:0003682(chromatin binding);GO:0005085(guanyl-nucleotide exchange factor activity);GO:0005515(protein binding);GO:0005634(nucleus);GO:0005737(cytoplasm);GO:0005829(cytosol);GO:0009411(response to UV);GO:0009649(entrainment of circadian clock);GO:0009881(photoreceptor activity);GO:0010224(response to UV-B);GO:0018298(protein-chromophore linkage);GO:0042803(protein homodimer…	04120(Ubiquitin mediated proteolysis)	K10615	EC:2.3.2.26	probable E3 ubiquitin-protein ligase HERC4	8.89241	6.50363	7.61156	0.0484049	0.0621615	0.254731	4.12834	2.04556	0.0291836	0.0959625	up	yes
MSTRG.14013	Potri.007G102800	Potri.007G102800.4	GO:0003677(DNA binding);GO:0004386(helicase activity);GO:0005524(ATP binding);GO:0005634(nucleus);GO:0006310(DNA recombination);GO:0045951(positive regulation of mitotic recombination);GO:0046686(response to cadmium ion)	03420(Nucleotide excision repair)	K10841	NA	protein CHROMATIN REMODELING 8	2.08577	1.61469	1.97749	0.0342086	0.131289	0.127704	2.09021	1.06365	0.0402665	0.118236	up	yes
MSTRG.14016	Potri.007G104000	Potri.007G104000.1	GO:0005768(endosome);GO:0005774(vacuolar membrane);GO:0005802(trans-Golgi network);GO:0008757(S-adenosylmethionine-dependent methyltransferase activity);GO:0032259(methylation)	NA	NA	NA	NA	144.781	106.625	109.643	5.42886	5.92971	7.58501	10.1461	3.34285	0.0330784	0.103739	up	yes
MSTRG.14045	Potri.007G107200	Potri.007G107200.1;Potri.007G107200.2;Potri.007G107200.4	GO:0000139(Golgi membrane);GO:0005634(nucleus);GO:0005794(Golgi apparatus);GO:0005982(starch metabolic process);GO:0009058(biosynthetic process);GO:0009834(plant-type secondary cell wall biogenesis);GO:0010417(glucuronoxylan biosynthetic process);GO:0015020(glucuronosyltransferase activity);GO:0016021(integral component of membrane);GO:0016757(transferase activity, transferring glycosyl groups);G…	00052(Galactose metabolism)	K18819	EC:2.4.1.123	galactinol synthase 2-like	77.6982	55.6985	82.1051	0	0	0	25.5138	4.67321	0.000148815	0.00912574	up	yes
MSTRG.14046	Potri.007G107300	Potri.007G107300.1;Potri.007G107300.2	GO:0030599(pectinesterase activity);GO:0046910(pectinesterase inhibitor activity);GO:0071944(cell periphery)	00040(Pentose and glucuronate interconversions);00500(Starch and sucrose metabolism)	K01051	EC:3.1.1.11	hypothetical protein	28.4664	21.0177	27.8133	2.52024	1.98859	2.32593	3.36162	1.74916	0.00685516	0.0397641	up	yes
MSTRG.1406	Potri.001G182300	Potri.001G182300.2	GO:0003777(microtubule motor activity);GO:0005871(kinesin complex);GO:0007018(microtubule-based movement);GO:0016887(ATPase activity)	04144(Endocytosis)	K10396	NA	armadillo repeat-containing kinesin-like protein 3	14.8724	11.6316	16.4572	0.633022	0.828287	0.862943	3.86741	1.95137	0.017044	0.06845	up	yes
MSTRG.14063	Potri.007G110600	Potri.007G110600.1	GO:0004842(ubiquitin-protein transferase activity);GO:0005515(protein binding);GO:0005737(cytoplasm);GO:0010200(response to chitin);GO:0016567(protein ubiquitination);GO:0016874(ligase activity)	04140(Regulation of autophagy)	K08332	NA	hypothetical protein	11.4797	8.20094	11.7254	0.043275	0.224653	0.16449	4.21844	2.07671	0.0220703	0.0807719	up	yes
MSTRG.14168	Potri.007G128600	Potri.007G128600.2	GO:0005509(calcium ion binding)	04626(Plant-pathogen interaction)	K13448	NA	hypothetical protein	24.5921	24.9523	34.3053	0.152053	0.181083	0.182254	15.1533	3.92156	0.0106058	0.0509073	up	yes
MSTRG.14200	Potri.007G133800	Potri.007G133600.2;Potri.007G133800.3	GO:0003674(molecular_function);GO:0005886(plasma membrane);GO:0008150(biological_process);GO:0016021(integral component of membrane)	NA	NA	NA	NA	12.3383	8.43987	13.4553	0.742489	0.599781	0.795577	2.65032	1.40617	0.00243344	0.0229335	up	yes
MSTRG.14209	Potri.007G134800	Potri.007G134800.1	GO:0005515(protein binding);GO:0005634(nucleus);GO:0005737(cytoplasm);GO:0009055(electron carrier activity);GO:0009751(response to salicylic acid);GO:0009863(salicylic acid mediated signaling pathway);GO:0009867(jasmonic acid mediated signaling pathway);GO:0015035(protein disulfide oxidoreductase activity);GO:0045454(cell redox homeostasis);GO:0055114(oxidation-reduction process)	NA	NA	NA	NA	7.24936	5.38901	6.96365	0.291976	0.154053	0.426958	2.65753	1.41008	0.0308978	0.0996814	up	yes
MSTRG.14212	Potri.007G135300	Potri.007G135300.1	GO:0003700(transcription factor activity, sequence-specific DNA binding);GO:0005634(nucleus);GO:0006351(transcription, DNA-templated);GO:0007275(multicellular organism development);GO:0044212(transcription regulatory region DNA binding);GO:0045893(positive regulation of transcription, DNA-templated);GO:2000652(regulation of secondary cell wall biogenesis)	NA	NA	NA	NA	7.83948	8.91656	6.96129	0	0	0	14.655	3.87332	0.000380715	0.0108915	up	yes
MSTRG.14216	Potri.007G137000	Potri.007G137000.1	NA	NA	NA	NA	NA	21.5769	15.9306	26.5598	0	0	0	6.90497	2.78763	0.00683245	0.0396751	up	yes
MSTRG.1422	Potri.001G184300	Potri.001G184300.1	GO:0005507(copper ion binding);GO:0009809(lignin biosynthetic process);GO:0016722(oxidoreductase activity, oxidizing metal ions)	00053(Ascorbate and aldarate metabolism)	K00423	EC:1.10.3.3	L-ascorbate oxidase-like	38.4944	23.9308	34.9136	0	0	0	10.1483	3.34316	0.0024497	0.0230349	up	yes
MSTRG.14232	Potri.007G137700	Potri.007G137700.1	GO:0012505(endomembrane system)	NA	NA	NA	NA	9.52849	6.74269	9.21581	0.150355	0.120052	0.085103	3.85255	1.94581	0.00329267	0.0265618	up	yes
MSTRG.14236	Potri.007G138300	Potri.007G138300.1	GO:0000932(cytoplasmic mRNA processing body);GO:0003676(nucleic acid binding);GO:0003677(DNA binding);GO:0003700(transcription factor activity, sequence-specific DNA binding);GO:0005515(protein binding);GO:0005634(nucleus);GO:0010494(cytoplasmic stress granule);GO:0046872(metal ion binding)	NA	NA	NA	NA	7.83109	6.03106	7.28096	0.134961	0.167637	0.297706	3.72133	1.89582	0.0104785	0.0505967	up	yes
MSTRG.14238	Potri.007G138600	Potri.007G138600.1;Potri.007G138600.2	GO:0003674(molecular_function);GO:0005634(nucleus);GO:0005739(mitochondrion);GO:0005819(spindle);GO:0005874(microtubule);GO:0032147(activation of protein kinase activity);GO:0060236(regulation of mitotic spindle organization)	NA	NA	NA	NA	7.24627	5.45504	6.78939	0.02177	0	0	3.98545	1.99474	0.00193306	0.0203553	up	yes
MSTRG.14245	Potri.007G139100	Potri.007G139100.2;Potri.007G139100.1	GO:0003735(structural constituent of ribosome);GO:0006412(translation)	03410(Base excision repair)	K03575	EC:3.2.2.-	A/G-specific adenine DNA glycosylase-like	38.8745	28.9859	37.1647	5.29074	5.29282	5.75569	2.6043	1.38089	0.00388536	0.0288295	up	yes
MSTRG.14249	Potri.007G139700	Potri.007G139700.3	GO:0004151(dihydroorotase activity);GO:0005739(mitochondrion);GO:0009507(chloroplast);GO:0019856(pyrimidine nucleobase biosynthetic process);GO:0044205('de novo' UMP biosynthetic process);GO:0046872(metal ion binding)	00240(Pyrimidine metabolism)	K01465	EC:3.5.2.3	hypothetical protein	3.32235	2.57612	3.0577	0.729075	0.566728	0.849478	2.70946	1.438	0.0225347	0.0817567	up	yes
MSTRG.14252	Potri.007G140200	Potri.007G140200.1	GO:0003779(actin binding);GO:0005515(protein binding);GO:0005618(cell wall);GO:0005634(nucleus);GO:0005886(plasma membrane);GO:0016020(membrane);GO:0016021(integral component of membrane);GO:0030036(actin cytoskeleton organization);GO:0045010(actin nucleation);GO:0051015(actin filament binding);GO:0051016(barbed-end actin filament capping)	NA	NA	NA	NA	26.0528	19.7554	28.1556	0.376939	0.377652	0.321829	7.81873	2.96693	0.00141265	0.0177944	up	yes
MSTRG.14298	Potri.007G146900	Potri.007G146900.2	GO:0005886(plasma membrane);GO:0006952(defense response)	NA	NA	NA	NA	24.5149	17.7681	26.9181	0.094533	0.031366	0.01874	7.99152	2.99847	0.0013333	0.0174171	up	yes
MSTRG.143	Potri.001G020600	Potri.001G020600.1	GO:0005388(calcium-transporting ATPase activity);GO:0005887(integral component of plasma membrane);GO:0043231(intracellular membrane-bounded organelle)	00190(Oxidative phosphorylation)	K01535	EC:3.6.3.6	plasma membrane ATPase 4-like	5.63123	4.22124	5.34267	0.171149	0.283648	0.142662	3.13007	1.64619	0.0102853	0.049898	up	yes
MSTRG.1433	Potri.001G185700	Potri.001G185700.1	GO:0005215(transporter activity);GO:0005886(plasma membrane);GO:0006857(oligopeptide transport);GO:0016020(membrane);GO:0016021(integral component of membrane);GO:0080054(low-affinity nitrate transmembrane transporter activity);GO:0080055(low-affinity nitrate transport)	NA	NA	NA	NA	55.6953	36.3323	53.8943	0.21541	0.094971	0.115436	13.0879	3.71017	0.000783368	0.0142216	up	yes
MSTRG.1434	Potri.001G185600	Potri.001G185600.5;Potri.001G185600.6	GO:0000287(magnesium ion binding);GO:0003862(3-isopropylmalate dehydrogenase activity);GO:0009098(leucine biosynthetic process);GO:0009507(chloroplast);GO:0009536(plastid);GO:0009570(chloroplast stroma);GO:0009941(chloroplast envelope);GO:0051287(NAD binding);GO:0055114(oxidation-reduction process)	01210(2-Oxocarboxylic acid metabolism);01230(Biosynthesis of amino acids);00660(C5-Branched dibasic acid metabolism);00290(Valine, leucine and isoleucine biosynthesis)	K00052	EC:1.1.1.85	3-isopropylmalate dehydrogenase 2 family protein	13.1336	9.32059	12.4215	0.690974	0.701732	0.797814	3.58257	1.84099	0.0178509	0.0706394	up	yes
MSTRG.14340	Potri.008G004700	Potri.008G004700.2;Potri.008G004700.4	GO:0009705(plant-type vacuole membrane)	NA	NA	NA	NA	22.345	17.4796	20.7941	0.02185	0.041608	0.404093	9.45912	3.24171	0.0225189	0.0817567	up	yes
MSTRG.14343	Potri.008G005000	Potri.008G005000.1;Potri.008G005000.3	GO:0000325(plant-type vacuole);GO:0002020(protease binding);GO:0005524(ATP binding);GO:0005618(cell wall);GO:0005739(mitochondrion);GO:0005773(vacuole);GO:0005774(vacuolar membrane);GO:0005794(Golgi apparatus);GO:0005829(cytosol);GO:0005886(plasma membrane);GO:0007030(Golgi organization);GO:0009506(plasmodesma);GO:0009507(chloroplast);GO:0009555(pollen development);GO:0009651(response to salt str…	00190(Oxidative phosphorylation);04145(Phagosome)	K02145	EC:3.6.3.14	Vacuolar ATP synthase catalytic subunit A family protein	101.688	73.5164	94.4414	10.2583	9.89419	12.1518	3.17338	1.66602	0.0260159	0.0895154	up	yes
MSTRG.14344	Potri.008G005200	Potri.008G005200.1	GO:0009918(sterol delta7 reductase activity);GO:0016126(sterol biosynthetic process);GO:0016132(brassinosteroid biosynthetic process);GO:0030176(integral component of endoplasmic reticulum membrane)	00100(Steroid biosynthesis)	K00213	EC:1.3.1.21	putative delta-7-sterol reductase family protein	12.8882	9.5726	15.2564	0.373798	0.307822	0.392775	3.35019	1.74424	0.00853845	0.0450327	up	yes
MSTRG.14350	Potri.008G006000	Potri.008G006000.2;Potri.008G006000.1;Potri.008G006000.3	GO:0005886(plasma membrane);GO:0016021(integral component of membrane)	NA	NA	NA	NA	31.248	21.5929	28.1089	0.306686	0.309886	0.260515	9.19088	3.2002	0.00295469	0.0251121	up	yes
MSTRG.14351	Potri.008G006100	Potri.008G006100.1	GO:0005886(plasma membrane);GO:0016021(integral component of membrane)	NA	NA	NA	NA	57.7023	40.9486	51.2948	6.18822	5.14577	5.66101	3.25387	1.70216	0.022052	0.0807574	up	yes
MSTRG.14352	Potri.008G006200	Potri.008G006200.1	GO:0005768(endosome);GO:0005794(Golgi apparatus);GO:0005802(trans-Golgi network);GO:0005886(plasma membrane);GO:0008150(biological_process)	NA	NA	NA	NA	17.1686	13.5006	19.323	1.77897	1.47281	1.443	2.90527	1.53867	0.0233003	0.0833765	up	yes
MSTRG.14355	Potri.008G006500	Potri.008G006500.1	GO:0005794(Golgi apparatus);GO:0008375(acetylglucosaminyltransferase activity);GO:0016020(membrane);GO:0016021(integral component of membrane);GO:0016051(carbohydrate biosynthetic process);GO:0016757(transferase activity, transferring glycosyl groups)	NA	NA	NA	NA	119.966	93.0549	108.103	0	0.0727064	0.0206048	61.7097	5.94742	0.000485668	0.0116027	up	yes
MSTRG.14368	Potri.008G009500	Potri.008G009500.1	GO:0004617(phosphoglycerate dehydrogenase activity);GO:0009070(serine family amino acid biosynthetic process)	01200(Carbon metabolism);01230(Biosynthesis of amino acids);00260(Glycine, serine and threonine metabolism)	K00058	EC:1.1.1.95	hypothetical protein	88.7283	65.0346	76.4416	0	0.0135323	0.0277872	39.8015	5.31475	0.000812474	0.0144596	up	yes
MSTRG.14374	Potri.008G010201	Potri.008G010201.1	GO:0004832(valine-tRNA ligase activity);GO:0005829(cytosol);GO:0006438(valyl-tRNA aminoacylation)	00970(Aminoacyl-tRNA biosynthesis)	K01866	EC:6.1.1.1	hypothetical protein	14.6636	12.5592	15.5644	1.7086	1.32966	1.59329	3.35109	1.74463	0.00752809	0.0418986	up	yes
MSTRG.14378	Potri.008G010800	Potri.008G010800.1	GO:0003677(DNA binding);GO:0003700(transcription factor activity, sequence-specific DNA binding);GO:0005634(nucleus);GO:0006351(transcription, DNA-templated);GO:0006355(regulation of transcription, DNA-templated);GO:0009737(response to abscisic acid);GO:0009738(abscisic acid-activated signaling pathway);GO:0043565(sequence-specific DNA binding)	04075(Plant hormone signal transduction)	K14432	NA	hypothetical protein	2.7992	2.26247	2.82432	0	0.041409	0.050884	2.25126	1.17073	0.00471344	0.0321008	up	yes
MSTRG.1440	Potri.001G186200	Potri.001G186200.1	GO:0003674(molecular_function);GO:0005739(mitochondrion);GO:0005768(endosome);GO:0005794(Golgi apparatus);GO:0005802(trans-Golgi network);GO:0008150(biological_process);GO:0016021(integral component of membrane)	NA	NA	NA	NA	4.5057	6.74641	5.05662	0.609742	0.345544	0.569931	7.54342	2.91522	0.0445093	0.12666	up	yes
MSTRG.14400	Potri.008G013500	Potri.008G013500.1	GO:0008422(beta-glucosidase activity);GO:0009251(glucan catabolic process)	00500(Starch and sucrose metabolism);00460(Cyanoamino acid metabolism);00940(Phenylpropanoid biosynthesis)	K05349	EC:3.2.1.21	hypothetical protein	10.5435	7.55215	10.2428	0.237346	0.257645	0.334715	3.49859	1.80677	0.00302835	0.025396	up	yes
MSTRG.14410	Potri.008G014300	Potri.008G014300.1;Potri.008G014300.2	GO:0004672(protein kinase activity);GO:0004674(protein serine/threonine kinase activity);GO:0005524(ATP binding);GO:0005886(plasma membrane);GO:0006468(protein phosphorylation);GO:0007169(transmembrane receptor protein tyrosine kinase signaling pathway);GO:0016021(integral component of membrane)	04626(Plant-pathogen interaction)	K13420	EC:2.7.11.1	probable LRR receptor-like serine/threonine-protein kinase At3g47570	22.3868	18.1818	25.5498	0.023307	0.0235285	0.059042	10.002	3.32222	0.000961024	0.015396	up	yes
MSTRG.1443	Potri.001G186700	Potri.001G186700.1	GO:0005887(integral component of plasma membrane);GO:0009705(plant-type vacuole membrane);GO:0009992(cellular water homeostasis);GO:0015250(water channel activity);GO:0015254(glycerol channel activity);GO:0034220(ion transmembrane transport);GO:0042807(central vacuole)	00531(Glycosaminoglycan degradation)	K10532	EC:2.3.1.78	uncharacterized protein LOC103980779	850.135	628.361	767.017	6.67152	6.35354	8.96883	39.4454	5.30178	0.00452448	0.031246	up	yes
MSTRG.14460	Potri.008G020900	Potri.008G020900.1	GO:0005794(Golgi apparatus);GO:0016413(O-acetyltransferase activity);GO:0071554(cell wall organization or biogenesis)	NA	NA	NA	NA	462.746	337.542	492.809	0.038183	0.038933	0.048161	148.509	7.21441	3.55621e-05	0.00855792	up	yes
MSTRG.14491	Potri.008G024500	Potri.008G024500.1;Potri.008G024500.2	GO:0004526(ribonuclease P activity);GO:0005655(nucleolar ribonuclease P complex);GO:0090502(RNA phosphodiester bond hydrolysis, endonucleolytic)	NA	NA	NA	NA	6.48096	5.05723	7.57387	0.436432	0.349004	0.500369	2.11102	1.07794	0.0267426	0.0910234	up	yes
MSTRG.14499	Potri.008G024700	Potri.008G024700.3;Potri.008G024700.5	NA	NA	NA	NA	NA	13.0444	9.88348	13.9692	1.36911	1.35918	1.22725	3.61687	1.85474	0.0105179	0.0506598	up	yes
MSTRG.14501	Potri.008G025600	Potri.008G025600.1	GO:0003677(DNA binding);GO:0003700(transcription factor activity, sequence-specific DNA binding);GO:0005634(nucleus);GO:0006351(transcription, DNA-templated);GO:0006355(regulation of transcription, DNA-templated);GO:0009909(regulation of flower development);GO:0010200(response to chitin);GO:0042803(protein homodimerization activity);GO:0046621(negative regulation of organ growth);GO:0048441(petal…	NA	NA	NA	NA	15.0858	12.727	18.2832	0.147942	0.184817	0.076674	7.01543	2.81053	0.00993904	0.0489324	up	yes
MSTRG.14505	Potri.008G025900	Potri.008G025900.5	GO:0003677(DNA binding);GO:0003906(DNA-(apurinic or apyrimidinic site) lyase activity);GO:0005634(nucleus);GO:0006284(base-excision repair);GO:0006306(DNA methylation);GO:0006349(regulation of gene expression by genetic imprinting);GO:0006351(transcription, DNA-templated);GO:0006355(regulation of transcription, DNA-templated);GO:0009793(embryo development ending in seed dormancy);GO:0019104(DNA N…	03410(Base excision repair)	K10773	EC:4.2.99.18	hypothetical protein	5.21686	4.42753	6.44088	0.60295	0.589241	0.706038	3.92344	1.97212	0.0281898	0.0940801	up	yes
MSTRG.14509	Potri.008G026400	Potri.008G026400.1	GO:0000139(Golgi membrane);GO:0005794(Golgi apparatus);GO:0009294(DNA mediated transformation);GO:0009617(response to bacterium);GO:0016021(integral component of membrane);GO:0016757(transferase activity, transferring glycosyl groups);GO:0047259(glucomannan 4-beta-mannosyltransferase activity);GO:0051753(mannan synthase activity);GO:0071555(cell wall organization)	NA	NA	NA	NA	92.7494	67.6546	89.6224	0	0	0	35.9133	5.16645	0.000120829	0.00875088	up	yes
MSTRG.14523	Potri.008G028900	Potri.008G028900.1	GO:0006024(glycosaminoglycan biosynthetic process);GO:0006486(protein glycosylation);GO:0015012(heparan sulfate proteoglycan biosynthetic process);GO:0016021(integral component of membrane);GO:0016740(transferase activity);GO:0016757(transferase activity, transferring glycosyl groups);GO:0046872(metal ion binding)	NA	NA	NA	NA	4.71115	3.54882	4.47663	0.339424	0.267449	0.225347	2.28212	1.19037	0.0176062	0.0700618	up	yes
MSTRG.14531	Potri.008G029800	Potri.008G029800.3	GO:0005634(nucleus)	03013(RNA transport)	K09291	NA	nuclear-pore anchor-like	21.5103	18.2795	25.9113	0.990897	0.926535	0.914274	5.55434	2.47361	0.00695649	0.0399758	up	yes
MSTRG.14536	Potri.008G030200	Potri.008G030200.1	GO:0003674(molecular_function);GO:0016021(integral component of membrane);GO:0016998(cell wall macromolecule catabolic process)	04120(Ubiquitin mediated proteolysis)	K03363	NA	transducin family protein/WD-40 repeat protein	6.60774	4.64428	6.11016	0.134321	0.234424	0.108712	5.46674	2.45068	0.00853388	0.0450274	up	yes
MSTRG.14548	Potri.008G032700	Potri.008G032700.1	GO:0005886(plasma membrane);GO:0016021(integral component of membrane);GO:0030570(pectate lyase activity);GO:0031225(anchored component of membrane);GO:0045490(pectin catabolic process);GO:0046872(metal ion binding)	00040(Pentose and glucuronate interconversions)	K01728	EC:4.2.2.2	hypothetical protein	28.1602	20.6317	28.2008	0.01354	0.022165	0	11.1046	3.47308	0.00042966	0.011135	up	yes
MSTRG.1455	Potri.001G188800	Potri.001G188800.2	GO:0003677(DNA binding);GO:0003700(transcription factor activity, sequence-specific DNA binding);GO:0005634(nucleus);GO:0006351(transcription, DNA-templated);GO:0006355(regulation of transcription, DNA-templated);GO:0008289(lipid binding);GO:0009855(determination of bilateral symmetry);GO:0009887(organ morphogenesis);GO:0009965(leaf morphogenesis);GO:0010014(meristem initiation);GO:0010073(merist…	NA	NA	NA	NA	111.709	84.1882	106.731	4.07343	3.96823	4.36015	9.36116	3.22669	0.000519026	0.0119397	up	yes
MSTRG.14553	Potri.008G033200	Potri.008G033200.1	GO:0005634(nucleus);GO:0008152(metabolic process);GO:0016597(amino acid binding)	NA	NA	NA	NA	4.17211	3.94575	3.99601	0.059572	0	0.050302	4.38056	2.13111	0.000693259	0.0134375	up	yes
MSTRG.14559	Potri.008G033900	Potri.008G033900.1	GO:0004674(protein serine/threonine kinase activity);GO:0005524(ATP binding);GO:0005886(plasma membrane);GO:0006468(protein phosphorylation);GO:0007169(transmembrane receptor protein tyrosine kinase signaling pathway);GO:0016021(integral component of membrane);GO:0016301(kinase activity)	04626(Plant-pathogen interaction)	K13428	EC:2.7.11.1	EF-TU receptor	2.48044	1.85153	2.22999	0	0.061492	0	2.0489	1.03485	0.0402241	0.118181	up	yes
MSTRG.1456	Potri.001G189400	Potri.001G189400.1	GO:0051213(dioxygenase activity)	00904(Diterpenoid biosynthesis)	K04124	EC:1.14.11.15	gibberellin 3-beta-dioxygenase 4	13.7661	8.99222	12.1558	0	0	0.058806	4.68205	2.22714	0.00736563	0.0413606	up	yes
MSTRG.14566	Potri.008G034800	Potri.008G034800.1	GO:0004185(serine-type carboxypeptidase activity);GO:0005773(vacuole);GO:0051603(proteolysis involved in cellular protein catabolic process)	00460(Cyanoamino acid metabolism)	K08249	EC:4.1.2.11	hypothetical protein	149.85	127.48	163.355	21.0861	16.4202	17.8262	3.83374	1.93875	0.02827	0.0942351	up	yes
MSTRG.14589	Potri.008G038200	Potri.008G038200.1	GO:0005515(protein binding);GO:0005737(cytoplasm);GO:0006559(L-phenylalanine catabolic process);GO:0006952(defense response);GO:0006979(response to oxidative stress);GO:0009555(pollen development);GO:0009611(response to wounding);GO:0009699(phenylpropanoid biosynthetic process);GO:0009800(cinnamic acid biosynthetic process);GO:0009819(drought recovery);GO:0010224(response to UV-B);GO:0045548(phen…	00360(Phenylalanine metabolism);00940(Phenylpropanoid biosynthesis)	K10775	EC:4.3.1.24	phenylalanine ammonia-lyase family protein	91.1868	66.7377	86.9216	0.025914	0.0266	0	36.055	5.17213	0.000236054	0.00996097	up	yes
MSTRG.14590	Potri.008G038100	Potri.008G038100.10	GO:0004001(adenosine kinase activity);GO:0005507(copper ion binding);GO:0005524(ATP binding);GO:0005737(cytoplasm);GO:0005829(cytosol);GO:0005886(plasma membrane);GO:0006169(adenosine salvage);GO:0016032(viral process);GO:0016301(kinase activity);GO:0016310(phosphorylation);GO:0044209(AMP salvage)	00230(Purine metabolism)	K00856	EC:2.7.1.20	putative adenosine kinase family protein	199.129	141.984	175.902	7.41936	6.00373	7.06111	9.27763	3.21376	0.00501981	0.0333202	up	yes
MSTRG.14595	Potri.008G038900	Potri.008G038900.1;Potri.008G038900.3	GO:0000977(RNA polymerase II regulatory region sequence-specific DNA binding);GO:0001085(RNA polymerase II transcription factor binding);GO:0001228(transcriptional activator activity, RNA polymerase II transcription regulatory region sequence-specific binding);GO:0003682(chromatin binding);GO:0005634(nucleus);GO:0005667(transcription factor complex);GO:0030154(cell differentiation)	NA	NA	NA	NA	31.195	23.3122	35.9005	0.0246294	0.0335046	0.0479262	13.8336	3.79011	0.000777211	0.0142184	up	yes
MSTRG.14596	Potri.008G038800	Potri.008G038800.2;Potri.008G038800.4	GO:0007165(signal transduction);GO:0008289(lipid binding);GO:0035091(phosphatidylinositol binding)	NA	NA	NA	NA	12.1693	8.1987	11.4327	0.0232378	0.166575	0.0522115	4.49866	2.16949	0.0317258	0.101087	up	yes
MSTRG.1460	Potri.001G189500	Potri.001G189500.1	GO:0005886(plasma membrane);GO:0016021(integral component of membrane);GO:0042626(ATPase activity, coupled to transmembrane movement of substances)	02010(ABC transporters)	K05681	NA	hypothetical protein	6.49881	4.62622	6.5929	0.0241892	0.10906	0.0463588	2.95909	1.56515	0.0176869	0.0702233	up	yes
MSTRG.14604	Potri.008G040000	Potri.008G040000.1	GO:0006629(lipid metabolic process);GO:0016020(membrane);GO:0016298(lipase activity)	00561(Glycerolipid metabolism)	K01054	EC:3.1.1.23	caffeoylshikimate esterase-like	2.14387	1.95674	1.80441	0	0.091099	0	3.05923	1.61317	0.0162484	0.0661458	up	yes
MSTRG.14627	Potri.008G042700	Potri.008G042500.1;Potri.008G042700.1	GO:0003746(translation elongation factor activity);GO:0003924(GTPase activity);GO:0005622(intracellular)	03013(RNA transport)	K03231	NA	ADR12-2 family protein	117.081	109.764	139.456	19.6747	22.4665	20.2113	3.77016	1.91463	0.0325336	0.102626	up	yes
MSTRG.14633	Potri.008G043100	Potri.008G043100.1	GO:0003746(translation elongation factor activity);GO:0003924(GTPase activity);GO:0005622(intracellular)	03013(RNA transport)	K03231	NA	ADR12-2 family protein	311.605	217.762	278.134	38.0039	35.6111	40.1453	2.78444	1.47739	0.0199929	0.0757342	up	yes
MSTRG.14695	Potri.008G050700	Potri.008G050700.2	GO:0005887(integral component of plasma membrane);GO:0009705(plant-type vacuole membrane);GO:0009992(cellular water homeostasis);GO:0015250(water channel activity);GO:0015254(glycerol channel activity);GO:0034220(ion transmembrane transport);GO:0042807(central vacuole)	00531(Glycosaminoglycan degradation)	K10532	EC:2.3.1.78	uncharacterized protein LOC103980779	2.10347	1.74484	2.06181	0	0	0	2.12655	1.08851	0.000785976	0.0142216	up	yes
MSTRG.14706	Potri.008G052100	Potri.008G052100.1;Potri.008G052100.2	GO:0003779(actin binding);GO:0005622(intracellular);GO:0005737(cytoplasm);GO:0009870(defense response signaling pathway, resistance gene-dependent);GO:0015629(actin cytoskeleton);GO:0030042(actin filament depolymerization);GO:0042742(defense response to bacterium)	NA	NA	NA	NA	33.1996	23.5953	31.8158	1.09992	1.75686	1.19792	6.17658	2.62681	0.0448423	0.127284	up	yes
MSTRG.1472	Potri.001G191000	Potri.001G191000.1	GO:0003993(acid phosphatase activity);GO:0009507(chloroplast)	03010(Ribosome)	K02866	NA	Os03g0332500	23.6349	16.0562	21.8583	0.049615	0	0	8.08308	3.0149	0.00168586	0.0192062	up	yes
MSTRG.14726	Potri.008G055400	Potri.008G055400.1	GO:0003865(3-oxo-5-alpha-steroid 4-dehydrogenase activity);GO:0005783(endoplasmic reticulum);GO:0005789(endoplasmic reticulum membrane);GO:0005886(plasma membrane);GO:0006633(fatty acid biosynthetic process);GO:0006665(sphingolipid metabolic process);GO:0009922(fatty acid elongase activity);GO:0009923(fatty acid elongase complex);GO:0010025(wax biosynthetic process);GO:0016021(integral component …	01212(Fatty acid metabolism);00062(Fatty acid elongation);01040(Biosynthesis of unsaturated fatty acids)	K10258	EC:1.3.1.93	3-oxo-5-alpha-steroid 4-dehydrogenase family protein	25.923	17.3264	23.2375	3.21497	3.06274	3.25542	2.08565	1.0605	0.0373804	0.112571	up	yes
MSTRG.14727	Potri.008G054000	Potri.008G054000.1	GO:0005524(ATP binding);GO:0005618(cell wall);GO:0005634(nucleus);GO:0005739(mitochondrion);GO:0005774(vacuolar membrane);GO:0005794(Golgi apparatus);GO:0005829(cytosol);GO:0005886(plasma membrane);GO:0006351(transcription, DNA-templated);GO:0006355(regulation of transcription, DNA-templated);GO:0006457(protein folding);GO:0009266(response to temperature stimulus);GO:0009408(response to heat);GO:…	03040(Spliceosome);04141(Protein processing in endoplasmic reticulum);04144(Endocytosis)	K03283	NA	heat shock protein 70	463.464	335.473	401.882	14.8295	13.0286	14.0418	12.541	3.64858	0.00269526	0.0241811	up	yes
MSTRG.1473	Potri.001G191100	Potri.001G191100.1	GO:0004222(metalloendopeptidase activity);GO:0005743(mitochondrial inner membrane);GO:0006627(protein processing involved in protein targeting to mitochondrion);GO:0008270(zinc ion binding)	00190(Oxidative phosphorylation)	K00415	NA	uncharacterized LOC100191558	33.9851	25.1701	32.9516	5.71027	5.01109	4.82859	2.28243	1.19057	0.0422365	0.122228	up	yes
MSTRG.14733	Potri.008G054500	Potri.008G054500.1	GO:0004662(CAAX-protein geranylgeranyltransferase activity);GO:0005953(CAAX-protein geranylgeranyltransferase complex);GO:0018344(protein geranylgeranylation)	00900(Terpenoid backbone biosynthesis)	K05954	EC:2.5.1.58	hypothetical protein	16.0702	12.9472	15.7815	1.63513	1.7988	2.09937	3.68983	1.88355	0.0439292	0.125586	up	yes
MSTRG.14738	Potri.008G055500	Potri.008G055500.2;Potri.008G055500.1	GO:0005200(structural constituent of cytoskeleton);GO:0005524(ATP binding);GO:0005737(cytoplasm);GO:0005739(mitochondrion);GO:0005856(cytoskeleton);GO:0005886(plasma membrane);GO:0009506(plasmodesma);GO:0009570(chloroplast stroma);GO:0009941(chloroplast envelope);GO:0030036(actin cytoskeleton organization)	04145(Phagosome)	K05692	NA	actin	125.192	93.2803	121.412	3.44617	3.21806	3.38743	11.4933	3.52273	0.000108014	0.00857353	up	yes
MSTRG.14742	Potri.008G056000	Potri.008G056000.1	GO:0004553(hydrolase activity, hydrolyzing O-glycosyl compounds);GO:0030247(polysaccharide binding);GO:0046658(anchored component of plasma membrane)	00500(Starch and sucrose metabolism)	K19892	EC:3.2.1.39	hypothetical protein	37.9834	26.6823	34.7266	0.849242	0.76974	0.695766	8.2308	3.04103	0.00332046	0.0266239	up	yes
MSTRG.14746	Potri.008G056300	Potri.008G056300.1	GO:0004807(triose-phosphate isomerase activity);GO:0005829(cytosol);GO:0006094(gluconeogenesis);GO:0006096(glycolytic process);GO:0019563(glycerol catabolic process);GO:0046166(glyceraldehyde-3-phosphate biosynthetic process)	01200(Carbon metabolism);01230(Biosynthesis of amino acids);00010(Glycolysis / Gluconeogenesis);00051(Fructose and mannose metabolism);00562(Inositol phosphate metabolism);00710(Carbon fixation in photosynthetic organisms)	K01803	EC:5.3.1.1	Triosephosphate isomerase family protein	161.989	118.503	143.853	19.7936	16.9158	20.5227	3.15533	1.65779	0.0293201	0.0961473	up	yes
MSTRG.14754	Potri.008G057100	Potri.008G057100.1	GO:0005576(extracellular region);GO:0005829(cytosol);GO:0006949(syncytium formation);GO:0009505(plant-type cell wall);GO:0009506(plasmodesma);GO:0009664(plant-type cell wall organization);GO:0009826(unidimensional cell growth);GO:0009828(plant-type cell wall loosening);GO:0009831(plant-type cell wall modification involved in multidimensional cell growth);GO:0016020(membrane)	NA	NA	NA	NA	60.4921	47.991	56.5697	0.213752	0.109435	0.795374	19.6966	4.29987	0.0264867	0.0905992	up	yes
MSTRG.14756	Potri.008G057500	Potri.008G057500.2	GO:0004871(signal transducer activity);GO:0005515(protein binding);GO:0005634(nucleus);GO:0005834(heterotrimeric G-protein complex);GO:0007067(mitotic nuclear division);GO:0007165(signal transduction);GO:0010997(anaphase-promoting complex binding);GO:0016567(protein ubiquitination);GO:0051301(cell division);GO:0097027(ubiquitin-protein transferase activator activity)	04120(Ubiquitin mediated proteolysis)	K03364	NA	B-type cell cycle switch protein ccs52B	8.08897	6.37447	7.3722	0.103844	0	0.088203	4.59748	2.20084	0.00340288	0.0268558	up	yes
MSTRG.14779	Potri.008G060100	Potri.008G060100.1	GO:0004475(mannose-1-phosphate guanylyltransferase activity);GO:0005515(protein binding);GO:0005525(GTP binding);GO:0005634(nucleus);GO:0005737(cytoplasm);GO:0005829(cytosol);GO:0009058(biosynthetic process);GO:0009298(GDP-mannose biosynthetic process);GO:0009408(response to heat);GO:0009651(response to salt stress);GO:0009753(response to jasmonic acid);GO:0010193(response to ozone);GO:0016779(nu…	00051(Fructose and mannose metabolism);00520(Amino sugar and nucleotide sugar metabolism)	K00966	EC:2.7.7.13	cytokinesis defective 1 family protein	114.131	82.5783	108.507	9.17951	9.70561	10.0857	4.10487	2.03733	0.0057334	0.0358171	up	yes
MSTRG.14789	Potri.008G061300	Potri.008G061300.1	GO:0003924(GTPase activity);GO:0005525(GTP binding);GO:0005768(endosome);GO:0005794(Golgi apparatus);GO:0005886(plasma membrane);GO:0006886(intracellular protein transport);GO:0006913(nucleocytoplasmic transport);GO:0007264(small GTPase mediated signal transduction);GO:0009504(cell plate);GO:0010008(endosome membrane);GO:0042546(cell wall biogenesis)	04144(Endocytosis)	K07904	NA	GTP-binding family protein	5.13559	4.49446	5.71741	0	0.101887	0	3.92271	1.97185	0.0122774	0.0557098	up	yes
MSTRG.14796	Potri.008G062000	Potri.008G062000.1	GO:0005089(Rho guanyl-nucleotide exchange factor activity);GO:0005634(nucleus)	NA	NA	NA	NA	6.35628	4.57841	5.994	0	0	0	3.22141	1.68769	0.0035484	0.0274735	up	yes
MSTRG.14799	Potri.008G062300	Potri.008G062300.1	GO:0005515(protein binding);GO:0005737(cytoplasm);GO:0009408(response to heat);GO:0009644(response to high light intensity);GO:0010286(heat acclimation);GO:0042542(response to hydrogen peroxide)	04141(Protein processing in endoplasmic reticulum)	K13993	NA	18.2 kDa class I heat shock family protein	2520.8	1766.93	2355.81	4.11235	3.25686	4.89171	148.044	7.20988	0.00115298	0.0163121	up	yes
MSTRG.14800	Potri.008G062200	Potri.008G062200.1;Potri.008G062200.2;Potri.008G062200.3;Potri.008G062200.4	GO:0003674(molecular_function);GO:0005634(nucleus);GO:0008150(biological_process);GO:0005575(cellular_component)	NA	NA	NA	NA	37.203	22.5053	29.6509	0.382563	0.723914	0.729453	6.95706	2.79848	0.0460032	0.129451	up	yes
MSTRG.14809	Potri.008G063600	Potri.008G063600.2;Potri.008G063600.1	GO:0005737(cytoplasm);GO:0005856(cytoskeleton);GO:0008270(zinc ion binding);GO:0051015(actin filament binding);GO:0051017(actin filament bundle assembly)	NA	NA	NA	NA	82.8718	58.1289	79.7058	1.24032	1.20295	1.07251	13.4205	3.74637	0.0014183	0.0178053	up	yes
MSTRG.14831	Potri.008G066400	Potri.008G066400.4	GO:0003333(amino acid transmembrane transport);GO:0005886(plasma membrane);GO:0015171(amino acid transmembrane transporter activity)	04075(Plant hormone signal transduction)	K13946	NA	hypothetical protein	9.16771	5.9236	8.22565	0.0501597	0.0108318	0.0535067	4.56101	2.18935	0.0010037	0.0155592	up	yes
MSTRG.1484	Potri.001G192600	Potri.001G192600.1	GO:0003674(molecular_function);GO:0005739(mitochondrion);GO:0009408(response to heat);GO:0009507(chloroplast);GO:0009644(response to high light intensity);GO:0042542(response to hydrogen peroxide)	04141(Protein processing in endoplasmic reticulum)	K13993	NA	26.5 kDa class I small heat shock family protein	127.604	89.1744	120.369	8.84729	8.01076	9.30389	4.24685	2.08639	0.00283473	0.024624	up	yes
MSTRG.14843	Potri.008G068000	Potri.008G068000.1	GO:0005576(extracellular region);GO:0016042(lipid catabolic process);GO:0016787(hydrolase activity);GO:0048046(apoplast);GO:0052689(carboxylic ester hydrolase activity)	NA	NA	NA	NA	4.08709	3.26489	4.29546	0.121547	0.102765	0	2.63373	1.39711	0.02517	0.0876213	up	yes
MSTRG.14849	Potri.008G068400	Potri.008G068400.1	GO:0004435(phosphatidylinositol phospholipase C activity);GO:0004629(phospholipase C activity);GO:0004871(signal transducer activity);GO:0005886(plasma membrane);GO:0007165(signal transduction);GO:0009553(embryo sac development);GO:0009556(microsporogenesis);GO:0010601(positive regulation of auxin biosynthetic process);GO:0016042(lipid catabolic process);GO:0035556(intracellular signal transducti…	00562(Inositol phosphate metabolism);04070(Phosphatidylinositol signaling system);04933(AGE-RAGE signaling pathway in diabetic complications)	K05857	EC:3.1.4.11	phosphoinositide-specific phospholipase C family protein	20.1959	15.306	19.3041	3.7451	2.98624	2.88556	2.98441	1.57745	0.011372	0.053176	up	yes
MSTRG.14855	Potri.008G069000	Potri.008G069000.2	GO:0004674(protein serine/threonine kinase activity);GO:0005524(ATP binding);GO:0005634(nucleus);GO:0005737(cytoplasm);GO:0016301(kinase activity);GO:0046777(protein autophosphorylation)	04931(Insulin resistance)	K03083	EC:2.7.11.26	shaggy-related protein kinase epsilon-like	19.2462	16.66	21.9997	0.189749	0.0674524	0.314827	8.42276	3.07429	0.00546543	0.0349616	up	yes
MSTRG.14856	Potri.008G069100	Potri.008G069100.1	GO:0005634(nucleus);GO:0005737(cytoplasm);GO:0006351(transcription, DNA-templated);GO:0006355(regulation of transcription, DNA-templated);GO:0019538(protein metabolic process)	NA	NA	NA	NA	16.3544	10.9777	14.8273	0.939028	1.04557	1.04709	2.9813	1.57594	0.0218071	0.0801216	up	yes
MSTRG.14863	Potri.008G069900	Potri.008G069900.1	GO:0005794(Golgi apparatus);GO:0016413(O-acetyltransferase activity);GO:0071554(cell wall organization or biogenesis)	NA	NA	NA	NA	91.3168	105.273	148.37	0.014679	0	0	77.3682	6.27367	0.0089557	0.0461764	up	yes
MSTRG.14866	Potri.008G069700	Potri.008G069700.10;Potri.008G069700.7	GO:0005096(GTPase activator activity);GO:0005737(cytoplasm);GO:0005886(plasma membrane);GO:0017137(Rab GTPase binding);GO:0017157(regulation of exocytosis);GO:0019905(syntaxin binding)	NA	NA	NA	NA	20.8955	16.9708	25.1988	3.47151	3.31179	3.99043	3.93107	1.97492	0.00589632	0.0364779	up	yes
MSTRG.14873	Potri.008G071500	Potri.008G071500.1	GO:0005634(nucleus);GO:0008150(biological_process)	00511(Other glycan degradation)	K01227	EC:3.2.1.96	uncharacterized LOC102704525	5.69419	4.05719	5.03044	0	0	0	3.10503	1.63461	0.0112921	0.0529123	up	yes
MSTRG.14884	Potri.008G073300	Potri.008G073300.2	GO:0005794(Golgi apparatus);GO:0016413(O-acetyltransferase activity);GO:0071554(cell wall organization or biogenesis)	NA	NA	NA	NA	70.5396	77.1697	101.065	0	0	0	60.1241	5.90987	0.00443481	0.0308814	up	yes
MSTRG.14888	Potri.008G073700	Potri.008G073700.1	GO:0005507(copper ion binding);GO:0016722(oxidoreductase activity, oxidizing metal ions)	00053(Ascorbate and aldarate metabolism)	K00423	EC:1.10.3.3	L-ascorbate oxidase-like	346.533	240.847	344.901	0	0	0	108.773	6.76518	5.5825e-05	0.00855792	up	yes
MSTRG.1489	Potri.001G193000	Potri.001G193000.1	GO:0034638(phosphatidylcholine catabolic process)	00564(Glycerophospholipid metabolism);00565(Ether lipid metabolism);04144(Endocytosis)	K01115	EC:3.1.4.4	phospholipase D family protein	266.917	196.122	242.364	30.9895	28.199	28.411	3.66642	1.87437	0.0104935	0.0506147	up	yes
MSTRG.14893	Potri.008G073800	Potri.008G073800.3;Potri.008G073800.1	GO:0005507(copper ion binding);GO:0016722(oxidoreductase activity, oxidizing metal ions)	00053(Ascorbate and aldarate metabolism)	K00423	EC:1.10.3.3	L-ascorbate oxidase-like	120.073	82.1103	117.433	0	0	0	37.084	5.21272	0.000161117	0.00930424	up	yes
MSTRG.14894	Potri.008G074100	Potri.008G074100.2	GO:0009507(chloroplast)	NA	NA	NA	NA	50.8433	33.8817	46.7306	4.9141	3.89573	4.90364	2.59495	1.37571	0.0361908	0.110198	up	yes
MSTRG.14898	Potri.008G074800	Potri.008G074800.1	GO:0004518(nuclease activity);GO:0004520(endodeoxyribonuclease activity);GO:0004521(endoribonuclease activity);GO:0005886(plasma membrane);GO:0006308(DNA catabolic process);GO:0006401(RNA catabolic process);GO:0046872(metal ion binding)	NA	NA	NA	NA	8.86941	5.97405	8.28319	0	0.12451	0	3.5993	1.84771	0.0322903	0.102166	up	yes
MSTRG.14922	Potri.008G077800	Potri.008G077800.1	GO:0005634(nucleus);GO:0006334(nucleosome assembly);GO:0033186(CAF-1 complex)	NA	NA	NA	NA	5.61575	4.61572	5.07102	0.167454	0.140267	0.108135	3.87113	1.95275	0.0042099	0.0300141	up	yes
MSTRG.14924	Potri.008G078000	Potri.008G078000.1	GO:0003674(molecular_function);GO:0008150(biological_process);GO:0009507(chloroplast);GO:0016021(integral component of membrane)	NA	NA	NA	NA	65.2531	41.3848	57.7833	0	0	0.038798	17.8631	4.15891	0.00146672	0.0179307	up	yes
MSTRG.14937	Potri.008G079300	Potri.008G079300.1	GO:0004439(phosphatidylinositol-4,5-bisphosphate 5-phosphatase activity);GO:0005634(nucleus);GO:0046856(phosphatidylinositol dephosphorylation);GO:0046872(metal ion binding)	00562(Inositol phosphate metabolism);04070(Phosphatidylinositol signaling system)	K01099	EC:3.1.3.36	type II inositol 5-phosphatase	5.03756	3.9789	5.05838	0.311618	0.406908	0.45353	2.41376	1.27128	0.0317672	0.101142	up	yes
MSTRG.1495	Potri.001G194000	Potri.001G194000.1	GO:0003735(structural constituent of ribosome);GO:0006412(translation);GO:0022625(cytosolic large ribosomal subunit)	03010(Ribosome)	K02903	NA	60S ribosomal protein L28	73.9989	52.49	72.292	6.37674	5.67519	7.37645	3.14321	1.65224	0.0202729	0.0763766	up	yes
MSTRG.14971	Potri.008G083900	Potri.008G083900.1	GO:0004365(glyceraldehyde-3-phosphate dehydrogenase (NAD+) (phosphorylating) activity);GO:0005975(carbohydrate metabolic process);GO:0006006(glucose metabolic process);GO:0006096(glycolytic process);GO:0009507(chloroplast);GO:0009536(plastid);GO:0009570(chloroplast stroma);GO:0050661(NADP binding);GO:0051287(NAD binding);GO:0055114(oxidation-reduction process);GO:0080022(primary root development)…	01200(Carbon metabolism);01230(Biosynthesis of amino acids);00010(Glycolysis / Gluconeogenesis);00710(Carbon fixation in photosynthetic organisms)	K00134	EC:1.2.1.12	glyceraldehyde 3-phosphate dehydrogenase 1 family protein	34.7526	24.4413	32.5646	0.407464	0.277933	0.249472	9.76722	3.28795	0.00250967	0.0233108	up	yes
MSTRG.14974	Potri.008G084100	Potri.008G084100.1;Potri.008G084100.7	GO:0003674(molecular_function);GO:0005634(nucleus);GO:0005773(vacuole);GO:0008150(biological_process);GO:0009507(chloroplast)	NA	NA	NA	NA	12.9982	7.81181	10.1757	0.434263	0.573214	0.862364	4.34486	2.11931	0.0355874	0.108955	up	yes
MSTRG.14977	Potri.008G084800	Potri.008G084800.2;Potri.008G084800.1	GO:0008202(steroid metabolic process)	00100(Steroid biosynthesis)	K09828	EC:1.3.1.72 1.3.1.-	diminuto family protein	57.0917	40.8004	50.1204	0.554866	0.550849	0.297408	17.6993	4.14562	0.00806907	0.0437145	up	yes
MSTRG.14993	Potri.008G086800	Potri.008G086800.1	GO:0003723(RNA binding);GO:0004521(endoribonuclease activity);GO:0005576(extracellular region);GO:0007568(aging);GO:0033897(ribonuclease T2 activity)	NA	NA	NA	NA	4.25315	3.53509	3.98768	0	0	0	3.49896	1.80693	0.00118341	0.0165155	up	yes
MSTRG.15009	Potri.008G088300	Potri.008G088300.2	GO:0005576(extracellular region);GO:0005618(cell wall);GO:0006949(syncytium formation);GO:0009505(plant-type cell wall);GO:0009664(plant-type cell wall organization);GO:0009739(response to gibberellin);GO:0009826(unidimensional cell growth);GO:0009828(plant-type cell wall loosening);GO:0010114(response to red light);GO:0010119(regulation of stomatal movement);GO:0016020(membrane)	NA	NA	NA	NA	40.2993	21.9015	36.0434	0.0403174	0.0391917	0	7.03059	2.81364	0.00961046	0.0480224	up	yes
MSTRG.15027	Potri.008G091000	Potri.008G091000.1;Potri.008G091000.2	GO:0000149(SNARE binding);GO:0005484(SNAP receptor activity);GO:0005789(endoplasmic reticulum membrane);GO:0005794(Golgi apparatus);GO:0006623(protein targeting to vacuole);GO:0006888(ER to Golgi vesicle-mediated transport);GO:0006891(intra-Golgi vesicle-mediated transport);GO:0006896(Golgi to vacuole transport);GO:0012507(ER to Golgi transport vesicle membrane);GO:0031201(SNARE complex);GO:00319…	04130(SNARE interactions in vesicular transport)	K08493	NA	vesical transport v-SNARE 12 family protein	12.1592	9.31531	11.8164	0.899109	0.918042	1.3362	2.83753	1.50463	0.0471715	0.131607	up	yes
MSTRG.15033	Potri.008G091700	Potri.008G091700.1	GO:0005886(plasma membrane);GO:0008270(zinc ion binding);GO:0016021(integral component of membrane);GO:0019706(protein-cysteine S-palmitoyltransferase activity);GO:0030659(cytoplasmic vesicle membrane)	NA	NA	NA	NA	36.2801	25.6959	36.0528	0.160478	0.119111	0.184379	11.3066	3.4991	7.61138e-05	0.00855792	up	yes
MSTRG.15034	Potri.008G092000	Potri.008G092000.2	GO:0003743(translation initiation factor activity);GO:0003746(translation elongation factor activity);GO:0005737(cytoplasm);GO:0006413(translational initiation);GO:0006452(translational frameshifting);GO:0010089(xylem development);GO:0043022(ribosome binding);GO:0045901(positive regulation of translational elongation);GO:0045905(positive regulation of translational termination)	NA	NA	NA	NA	194.26	131.054	176.878	5.48959	4.54318	4.88301	9.90247	3.30779	0.0029782	0.0252026	up	yes
MSTRG.15039	Potri.008G092500	Potri.008G092500.4	GO:0005575(cellular_component);GO:0008150(biological_process)	01230(Biosynthesis of amino acids);00400(Phenylalanine, tyrosine and tryptophan biosynthesis)	K01850	EC:5.4.99.5	hypothetical protein	12.1174	9.61943	12.5964	0.0891812	0	0	6.45883	2.69127	0.00120024	0.0166181	up	yes
MSTRG.15048	Potri.008G094300	Potri.008G094300.1;Potri.008G094300.2	GO:0003979(UDP-glucose 6-dehydrogenase activity);GO:0005634(nucleus);GO:0005829(cytosol);GO:0005975(carbohydrate metabolic process);GO:0006024(glycosaminoglycan biosynthetic process);GO:0006065(UDP-glucuronate biosynthetic process)	00040(Pentose and glucuronate interconversions);00053(Ascorbate and aldarate metabolism);00500(Starch and sucrose metabolism);00520(Amino sugar and nucleotide sugar metabolism)	K00012	EC:1.1.1.22	hypothetical protein	77.4857	53.3448	71.254	0.015428	0	0	26.5086	4.72839	0.000477636	0.0115566	up	yes
MSTRG.15052	Potri.008G094700	Potri.008G094700.1;Potri.008G094700.5	GO:0005886(plasma membrane);GO:0009860(pollen tube growth);GO:0031347(regulation of defense response)	NA	NA	NA	NA	61.2447	45.2351	58.004	0	0	0	24.8374	4.63444	0.000182939	0.00939665	up	yes
MSTRG.15053	Potri.008G095000	Potri.008G095000.1;Potri.008G095000.2	GO:0005737(cytoplasm);GO:0019904(protein domain specific binding);GO:0045309(protein phosphorylated amino acid binding)	NA	NA	NA	NA	25.6794	16.507	22.0267	1.82133	1.60712	2.10294	2.69897	1.43241	0.0497068	0.136042	up	yes
MSTRG.15063	Potri.008G095900	Potri.008G095900.1	GO:0005576(extracellular region);GO:0008150(biological_process);GO:0030247(polysaccharide binding)	NA	NA	NA	NA	7.2587	5.49759	6.32789	0.097108	0.049922	0.060936	4.10739	2.03822	0.00693539	0.0399405	up	yes
MSTRG.15081	Potri.008G098200	Potri.008G098200.1	GO:0003674(molecular_function);GO:0005739(mitochondrion);GO:0009734(auxin-activated signaling pathway)	NA	NA	NA	NA	16.4282	12.8867	17.2818	0.015873	0.048661	0.019623	7.80375	2.96417	0.000779391	0.0142184	up	yes
MSTRG.15090	Potri.008G099300	Potri.008G099300.2;Potri.008G099300.1	GO:0004478(methionine adenosyltransferase activity);GO:0005829(cytosol)	01230(Biosynthesis of amino acids);00270(Cysteine and methionine metabolism)	K00789	EC:2.5.1.6	S-adenosylmethionine synthase family protein	420.69	317.972	393.466	41.8999	35.5666	39.4193	4.36137	2.12478	0.00654719	0.0387156	up	yes
MSTRG.15096	Potri.008G100000	Potri.008G100000.1	GO:0005507(copper ion binding);GO:0005525(GTP binding);GO:0005774(vacuolar membrane);GO:0005794(Golgi apparatus);GO:0005829(cytosol);GO:0005886(plasma membrane);GO:0007264(small GTPase mediated signal transduction);GO:0015031(protein transport);GO:0016004(phospholipase activator activity);GO:0016020(membrane)	04144(Endocytosis)	K07937	NA	ADP-ribosylation factor family protein	56.4649	43.1542	56.9355	0.779233	0.92879	1.18084	12.1106	3.5982	0.00370695	0.0280906	up	yes
MSTRG.15100	Potri.008G100500	Potri.008G100500.1	GO:0004650(polygalacturonase activity);GO:0005576(extracellular region);GO:0005618(cell wall);GO:0005975(carbohydrate metabolic process);GO:0071555(cell wall organization)	00040(Pentose and glucuronate interconversions);00500(Starch and sucrose metabolism)	K01213	EC:3.2.1.67	polygalacturonase At1g48100-like	10.1316	6.85347	9.07497	0	0	0	4.27444	2.09573	0.0119937	0.0548943	up	yes
MSTRG.15101	Potri.008G100300	Potri.008G100300.1	GO:0005887(integral component of plasma membrane);GO:0008509(anion transmembrane transporter activity);GO:0051453(regulation of intracellular pH);GO:0098656(anion transmembrane transport)	NA	NA	NA	NA	30.845	21.5561	30.6031	0.720258	0.717296	1.153	5.25773	2.39444	0.0158961	0.0653122	up	yes
MSTRG.15109	Potri.008G101675	Potri.008G101675.1	NA	NA	NA	NA	NA	18.0915	15.1683	23.2939	0.21127	0	0.091144	6.91894	2.79055	0.0162113	0.066076	up	yes
MSTRG.15122	Potri.008G102600	Potri.008G102600.1	GO:0004857(enzyme inhibitor activity)	NA	NA	NA	NA	4.85997	6.20079	7.61736	0	0	0	6.91247	2.7892	0.0454712	0.128461	up	yes
MSTRG.15125	Potri.008G102900	Potri.008G102900.1	GO:0005575(cellular_component);GO:0008150(biological_process);GO:0045735(nutrient reservoir activity)	NA	NA	NA	NA	13.8623	9.32104	12.5041	0.625238	0.385652	0.50419	3.23959	1.69581	0.017865	0.0706548	up	yes
MSTRG.15131	Potri.008G103900	Potri.008G103900.1	GO:0005509(calcium ion binding)	04070(Phosphatidylinositol signaling system);04626(Plant-pathogen interaction)	K02183	NA	hypersensitive reaction associated Ca2+-binding family protein	6.10647	4.5995	5.60922	0.114489	0.218276	0	3.58934	1.84372	0.0446164	0.126901	up	yes
MSTRG.15135	Potri.008G104300	Potri.008G104300.1	GO:0004722(protein serine/threonine phosphatase activity);GO:0006470(protein dephosphorylation);GO:0046872(metal ion binding)	00010(Glycolysis / Gluconeogenesis);00040(Pentose and glucuronate interconversions);00053(Ascorbate and aldarate metabolism);00620(Pyruvate metabolism);00071(Fatty acid degradation);00561(Glycerolipid metabolism);00280(Valine, leucine and isoleucine degradation);00310(Lysine degradation);00330(Arginine and proline metabolism);00340(Histidine metabolism);00380(Tryptophan metabolism);00410(beta-Ala…	K00128	EC:1.2.1.3	aldehyde dehydrogenase family 3 member H1-like	6.31797	4.52988	6.33484	0.307027	0.300854	0.542021	2.77589	1.47295	0.0426862	0.123062	up	yes
MSTRG.15141	Potri.008G105300	Potri.008G105300.3;Potri.008G105300.4	GO:0003878(ATP citrate synthase activity);GO:0005524(ATP binding);GO:0005737(cytoplasm);GO:0005829(cytosol);GO:0005886(plasma membrane);GO:0006085(acetyl-CoA biosynthetic process);GO:0006629(lipid metabolic process);GO:0009346(citrate lyase complex);GO:0046872(metal ion binding)	00020(Citrate cycle (TCA cycle))	K01648	EC:2.3.3.8	subunit B of the trimeric enzyme ATP Citrate lyase family protein	237.141	171.008	216.531	12.2547	12.6597	14.1613	6.49684	2.69974	0.00544952	0.0349266	up	yes
MSTRG.15161	Potri.008G107800	Potri.008G107800.1	GO:0005525(GTP binding);GO:0005783(endoplasmic reticulum);GO:0005794(Golgi apparatus);GO:0005829(cytosol);GO:0005886(plasma membrane);GO:0006886(intracellular protein transport);GO:0007264(small GTPase mediated signal transduction);GO:0016192(vesicle-mediated transport)	04141(Protein processing in endoplasmic reticulum)	K07953	EC:3.6.5.-	GTP-binding protein Sar1	41.765	33.7184	43.2654	5.27725	5.10009	5.45772	3.30464	1.72449	0.00792262	0.043134	up	yes
MSTRG.15164	Potri.008G108100	Potri.008G108100.1	GO:0009044(xylan 1,4-beta-xylosidase activity);GO:0009505(plant-type cell wall);GO:0031222(arabinan catabolic process);GO:0045493(xylan catabolic process);GO:0046556(alpha-L-arabinofuranosidase activity)	00500(Starch and sucrose metabolism);00520(Amino sugar and nucleotide sugar metabolism)	K15920	EC:3.2.1.37	beta-D-xylosidase 1	3.26233	2.52498	3.25142	0	0	0	2.31959	1.21387	0.00135978	0.0174941	up	yes
MSTRG.15169	Potri.008G108600	Potri.008G108600.1	GO:0003674(molecular_function);GO:0005634(nucleus);GO:0005886(plasma membrane);GO:0008150(biological_process)	NA	NA	NA	NA	5.8647	4.93991	6.25663	0	0.020159	0	4.03009	2.01081	0.00119222	0.016597	up	yes
MSTRG.15181	Potri.008G110300	Potri.008G110300.1	GO:0004674(protein serine/threonine kinase activity);GO:0005515(protein binding);GO:0005524(ATP binding);GO:0005576(extracellular region);GO:0005886(plasma membrane);GO:0006468(protein phosphorylation);GO:0016021(integral component of membrane);GO:0016032(viral process);GO:0016301(kinase activity);GO:0051607(defense response to virus)	04075(Plant hormone signal transduction);04626(Plant-pathogen interaction)	K13416	EC:2.7.10.1 2.7.11.1	BRASSINOSTEROID INSENSITIVE 1-associated receptor kinase 1-like	36.5099	24.9078	36.4206	1.23332	0.887225	1.11974	5.07927	2.34462	0.00199966	0.0206591	up	yes
MSTRG.15202	Potri.008G112300	Potri.008G112300.1	GO:0003824(catalytic activity);GO:0005634(nucleus);GO:0006284(base-excision repair);GO:0008725(DNA-3-methyladenine glycosylase activity)	03410(Base excision repair)	K01246	EC:3.2.2.20	hypothetical protein	3.75966	3.68244	4.37545	0	0	0	3.61971	1.85588	0.0029315	0.0250342	up	yes
MSTRG.15212	Potri.008G114100	Potri.008G114100.1	NA	NA	NA	NA	NA	6.22128	4.32705	7.3832	0	0	0	2.23525	1.16044	0.0371104	0.112065	up	yes
MSTRG.15215	Potri.008G114400	Potri.008G114400.1	GO:0005829(cytosol);GO:0006203(dGTP catabolic process);GO:0035539(8-oxo-7,8-dihydrodeoxyguanosine triphosphate pyrophosphatase activity)	NA	NA	NA	NA	3.22282	2.60283	3.54727	0	0.113043	0	2.3662	1.24257	0.0490136	0.134983	up	yes
MSTRG.15216	Potri.008G114200	Potri.008G114200.1	GO:0005829(cytosol);GO:0008964(phosphoenolpyruvate carboxylase activity)	01200(Carbon metabolism);00620(Pyruvate metabolism);00710(Carbon fixation in photosynthetic organisms)	K01595	EC:4.1.1.31	hypothetical protein	84.3938	62.2547	80.9754	10.1353	10.2608	12.1724	2.74147	1.45495	0.0306364	0.099123	up	yes
MSTRG.1522	Potri.001G198900	Potri.001G198900.1	GO:0003674(molecular_function);GO:0005634(nucleus);GO:0005829(cytosol);GO:0005886(plasma membrane);GO:0008150(biological_process);GO:0016021(integral component of membrane)	04144(Endocytosis)	K05747	NA	serine/arginine repetitive matrix protein 1-like	6.04596	4.15049	5.70979	0	0	0.020676	2.69673	1.43121	0.00567869	0.0356137	up	yes
MSTRG.15224	Potri.008G115900	Potri.008G115900.1	GO:0004190(aspartic-type endopeptidase activity);GO:0006508(proteolysis);GO:0030163(protein catabolic process)	NA	NA	NA	NA	12.3785	8.5221	10.3579	0	0	0	5.52968	2.4672	0.0100831	0.049231	up	yes
MSTRG.15234	Potri.008G116900	Potri.008G116900.1	GO:0000271(polysaccharide biosynthetic process);GO:0005794(Golgi apparatus);GO:0016757(transferase activity, transferring glycosyl groups)	00500(Starch and sucrose metabolism);00520(Amino sugar and nucleotide sugar metabolism)	K13648	EC:2.4.1.43	probable galacturonosyltransferase 9	0	18.3434	0	0.68862	0.564187	1.09002	6956.39	12.7641	0.00932756	0.0472215	up	yes
MSTRG.15236	Potri.008G117000	Potri.008G117000.1	GO:0005768(endosome);GO:0005773(vacuole);GO:0005794(Golgi apparatus);GO:0005802(trans-Golgi network);GO:0005886(plasma membrane);GO:0016021(integral component of membrane)	04075(Plant hormone signal transduction);04626(Plant-pathogen interaction)	K13416	EC:2.7.10.1 2.7.11.1	BRASSINOSTEROID INSENSITIVE 1-associated receptor kinase 1-like	12.3488	9.61053	11.4995	1.15331	1.55186	1.30862	3.20687	1.68117	0.0410398	0.119906	up	yes
MSTRG.15244	Potri.008G117900	Potri.008G117900.1	GO:0009507(chloroplast);GO:0016021(integral component of membrane);GO:0080167(response to karrikin)	NA	NA	NA	NA	2.23123	1.99588	2.57975	0.04844	0.059308	0.069906	2.09191	1.06482	0.0156298	0.0647259	up	yes
MSTRG.15263	Potri.008G120000	Potri.008G120000.1	GO:0004553(hydrolase activity, hydrolyzing O-glycosyl compounds);GO:0005576(extracellular region);GO:0005618(cell wall);GO:0005829(cytosol);GO:0009044(xylan 1,4-beta-xylosidase activity);GO:0009505(plant-type cell wall);GO:0009506(plasmodesma);GO:0009507(chloroplast);GO:0010411(xyloglucan metabolic process);GO:0030246(carbohydrate binding);GO:0045493(xylan catabolic process);GO:0046556(alpha-L-ar…	00052(Galactose metabolism);00500(Starch and sucrose metabolism)	K01187	EC:3.2.1.20	probable alpha-glucosidase Os06g0675700	25.1279	17.9443	24.3385	0.758128	0.754497	0.450691	6.27906	2.65055	0.0213445	0.0789085	up	yes
MSTRG.15270	Potri.008G121100	Potri.008G121100.1	GO:0003735(structural constituent of ribosome)	03010(Ribosome)	K02876	NA	hypothetical protein	16.2121	10.4695	15.3389	0.167428	0.18934	0.1536	4.32301	2.11204	0.0067738	0.0394987	up	yes
MSTRG.15313	Potri.008G126600	Potri.008G126600.1	GO:0005515(protein binding)	00190(Oxidative phosphorylation)	K02133	EC:3.6.3.14	H+-transporting two-sector ATPase family protein	186.739	137.291	168.964	23.2846	21.9548	24.7526	3.10623	1.63516	0.0119436	0.0547565	up	yes
MSTRG.15327	Potri.008G128600	Potri.008G128600.1	GO:0005634(nucleus);GO:0005737(cytoplasm)	04140(Regulation of autophagy)	K08332	NA	U-box domain-containing protein 14-like	13.6804	9.39927	12.854	0.175606	0.222488	0.189661	4.64986	2.21719	0.00990671	0.0488539	up	yes
MSTRG.15334	Potri.008G129400	Potri.008G129400.1	GO:0005783(endoplasmic reticulum);GO:0005886(plasma membrane);GO:0009926(auxin polar transport);GO:0010252(auxin homeostasis);GO:0010329(auxin efflux transmembrane transporter activity)	00240(Pyrimidine metabolism);00450(Selenocompound metabolism)	K00384	EC:1.8.1.9	thioredoxin reductase NTRA-like	10.3908	7.60488	10.5413	0.281633	0.245986	0.131237	3.83662	1.93984	0.0137738	0.0597439	up	yes
MSTRG.15345	Potri.008G130400	Potri.008G130400.1	GO:0005887(integral component of plasma membrane);GO:0015116(sulfate transmembrane transporter activity)	NA	NA	NA	NA	10.9975	7.97105	11.1847	0	0	0.066468	4.40749	2.13996	0.000621706	0.0129262	up	yes
MSTRG.15363	Potri.008G132700	Potri.008G132700.1	GO:0004553(hydrolase activity, hydrolyzing O-glycosyl compounds);GO:0005576(extracellular region);GO:0008810(cellulase activity);GO:0009507(chloroplast);GO:0030245(cellulose catabolic process);GO:0042547(cell wall modification involved in multidimensional cell growth)	00500(Starch and sucrose metabolism)	K01179	EC:3.2.1.4	endoglucanase 23-like	39.3708	30.302	38.187	0.013412	0.068242	0.032938	18.2495	4.18979	0.000478915	0.0115566	up	yes
MSTRG.15369	Potri.008G133400	Potri.008G133400.6;Potri.008G133400.8	GO:0003714(transcription corepressor activity);GO:0005634(nucleus);GO:0009611(response to wounding);GO:0031347(regulation of defense response);GO:1903507(negative regulation of nucleic acid-templated transcription);GO:2000022(regulation of jasmonic acid mediated signaling pathway)	04075(Plant hormone signal transduction)	K13464	NA	hypothetical protein	29.9622	21.0071	29.7	2.74355	2.75342	3.45501	2.45233	1.29415	0.0361443	0.110116	up	yes
MSTRG.15370	Potri.008G133500	Potri.008G133500.3;Potri.008G133500.2	GO:0003674(molecular_function);GO:0005576(extracellular region);GO:0006810(transport);GO:0009506(plasmodesma);GO:0016021(integral component of membrane);GO:0016032(viral process)	NA	NA	NA	NA	21.2872	15.2242	21.6408	0	0.0379903	0	8.15578	3.02782	0.00175659	0.019487	up	yes
MSTRG.15383	Potri.008G135100	Potri.008G135100.2	GO:0005634(nucleus);GO:0005737(cytoplasm);GO:0005874(microtubule);GO:0007010(cytoskeleton organization);GO:0008017(microtubule binding)	NA	NA	NA	NA	40.5458	30.5762	41.3625	2.98761	3.24945	3.73679	3.78287	1.91948	0.0136283	0.0594567	up	yes
MSTRG.15391	Potri.008G136100	Potri.008G136100.1	GO:0000166(nucleotide binding);GO:0003676(nucleic acid binding);GO:0003723(RNA binding);GO:0003968(RNA-directed RNA polymerase activity);GO:0005634(nucleus);GO:0006952(defense response);GO:0009615(response to virus);GO:0009751(response to salicylic acid);GO:0010025(wax biosynthetic process);GO:0016441(posttranscriptional gene silencing);GO:0060148(positive regulation of posttranscriptional gene s…	NA	NA	NA	NA	14.1391	11.6396	15.1929	0.221314	0.168036	0.188354	7.3392	2.87562	0.0181623	0.0712151	up	yes
MSTRG.15400	Potri.008G138400	Potri.008G138400.3	GO:0004553(hydrolase activity, hydrolyzing O-glycosyl compounds);GO:0005576(extracellular region);GO:0005618(cell wall);GO:0010154(fruit development);GO:0010411(xyloglucan metabolic process);GO:0016762(xyloglucan:xyloglucosyl transferase activity);GO:0016798(hydrolase activity, acting on glycosyl bonds);GO:0042546(cell wall biogenesis);GO:0048046(apoplast);GO:0071555(cell wall organization);GO:00…	04075(Plant hormone signal transduction)	K14504	EC:2.4.1.207	xyloglucan endotransglucosylase/hydrolase protein 24-like	114.782	81.0004	109.684	0.473233	0.180538	0.337566	27.7026	4.79195	0.00115267	0.0163121	up	yes
MSTRG.15406	Potri.008G138300	Potri.008G138300.1	GO:0016491(oxidoreductase activity);GO:0055114(oxidation-reduction process)	00730(Thiamine metabolism);00900(Terpenoid backbone biosynthesis)	K01662	EC:2.2.1.7	1-deoxy-D-xylulose-5-phosphate synthase-like	7.5366	6.15243	6.81812	0	0	0	5.40984	2.43559	0.00170075	0.0192579	up	yes
MSTRG.15409	Potri.008G139900	Potri.008G139900.1	GO:0005385(zinc ion transmembrane transporter activity);GO:0006882(cellular zinc ion homeostasis);GO:0071577(zinc II ion transmembrane transport)	NA	NA	NA	NA	16.6595	14.4157	17.2216	3.20168	3.3373	2.98887	2.72469	1.44609	0.0109594	0.05192	up	yes
MSTRG.15414	Potri.008G140500	Potri.008G140500.1	GO:0004674(protein serine/threonine kinase activity);GO:0004675(transmembrane receptor protein serine/threonine kinase activity);GO:0005515(protein binding);GO:0005524(ATP binding);GO:0005886(plasma membrane);GO:0006468(protein phosphorylation);GO:0007169(transmembrane receptor protein tyrosine kinase signaling pathway);GO:0009734(auxin-activated signaling pathway);GO:0009742(brassinosteroid medi…	04075(Plant hormone signal transduction)	K13415	EC:2.7.10.1 2.7.11.1	systemin receptor SR160	52.3288	40.8647	54.9564	0.036475	0.101342	0.17492	20.6315	4.36678	0.000652632	0.0131408	up	yes
MSTRG.15469	Potri.008G146100	Potri.008G146100.1	GO:0005794(Golgi apparatus);GO:0016413(O-acetyltransferase activity);GO:0071554(cell wall organization or biogenesis)	NA	NA	NA	NA	4.88388	3.31815	4.523	0.0261451	0	0.051923	2.24264	1.1652	0.00966392	0.0481719	up	yes
MSTRG.15474	Potri.008G146600	Potri.008G146600.1	GO:0005515(protein binding);GO:0005634(nucleus);GO:0007049(cell cycle);GO:0016538(cyclin-dependent protein serine/threonine kinase regulator activity);GO:0051301(cell division);GO:0051726(regulation of cell cycle)	04075(Plant hormone signal transduction)	K14505	NA	cyclin-D3-3	2.23222	2.14388	2.634	0	0.0283643	0	2.31533	1.21122	0.00285305	0.0246798	up	yes
MSTRG.15480	Potri.008G147200	Potri.008G147200.2	GO:0004766(spermidine synthase activity);GO:0006596(polyamine biosynthetic process)	00270(Cysteine and methionine metabolism);00330(Arginine and proline metabolism);00410(beta-Alanine metabolism);00480(Glutathione metabolism)	K00797	EC:2.5.1.16	hypothetical protein	37.0656	30.025	33.955	7.14184	7.54969	8.38559	2.5114	1.32849	0.0467922	0.130998	up	yes
MSTRG.15482	Potri.008G147700	Potri.008G147700.1	GO:0003674(molecular_function);GO:0005576(extracellular region);GO:0005634(nucleus);GO:0008150(biological_process);GO:0016021(integral component of membrane)	NA	NA	NA	NA	27.4678	20.1101	28.4127	2.01774	1.66691	1.59184	3.71945	1.89509	0.0131334	0.0581402	up	yes
MSTRG.15485	Potri.008G147800	Potri.008G147800.2;Potri.008G147800.3	GO:0005768(endosome);GO:0005774(vacuolar membrane);GO:0005802(trans-Golgi network);GO:0008757(S-adenosylmethionine-dependent methyltransferase activity);GO:0032259(methylation)	NA	NA	NA	NA	92.4117	85.547	106.765	12.0247	11.0533	11.7429	4.64112	2.21447	0.00530956	0.0343715	up	yes
MSTRG.15491	Potri.008G148400	Potri.008G148400.3;Potri.008G148400.7	GO:0003677(DNA binding);GO:0003700(transcription factor activity, sequence-specific DNA binding);GO:0005634(nucleus);GO:0006355(regulation of transcription, DNA-templated);GO:0007049(cell cycle);GO:0009553(embryo sac development);GO:0010052(guard cell differentiation)	NA	NA	NA	NA	7.13207	5.57671	7.71258	0.075924	0.159651	0.0598724	4.17857	2.06301	0.0446274	0.12691	up	yes
MSTRG.15507	Potri.008G151000	Potri.008G151000.1	GO:0046658(anchored component of plasma membrane)	NA	NA	NA	NA	62.4401	43.7594	63.1261	0.979531	0.663355	0.947507	9.93599	3.31266	0.000850232	0.0148321	up	yes
MSTRG.15517	Potri.008G151800	Potri.008G151800.1	GO:0005737(cytoplasm);GO:0006596(polyamine biosynthetic process);GO:0010487(thermospermine synthase activity)	03030(DNA replication);03420(Nucleotide excision repair);03430(Mismatch repair);03440(Homologous recombination)	K07466	NA	uncharacterized LOC105041866	46.1893	31.5728	42.2738	0	0	0	15.9946	3.99951	0.000896059	0.0150436	up	yes
MSTRG.15538	Potri.008G153900	Potri.008G153900.2	GO:0005737(cytoplasm);GO:0006457(protein folding);GO:0016272(prefoldin complex);GO:0051082(unfolded protein binding)	NA	NA	NA	NA	16.4932	12.7404	18.4318	1.46758	1.5352	1.6638	2.94266	1.55712	0.0251394	0.0876213	up	yes
MSTRG.15549	Potri.008G155400	Potri.008G155400.1	GO:0003724(RNA helicase activity);GO:0005515(protein binding);GO:0005524(ATP binding);GO:0005737(cytoplasm);GO:0009616(virus induced gene silencing);GO:0035194(posttranscriptional gene silencing by RNA)	03013(RNA transport);03015(mRNA surveillance pathway)	K14326	EC:3.6.4.-	hypothetical protein	17.9425	14.4273	19.073	2.21217	1.94808	2.58792	2.55496	1.3533	0.0266421	0.0909078	up	yes
MSTRG.1555	Potri.001G204100	Potri.001G204100.1	GO:0004142(diacylglycerol cholinephosphotransferase activity);GO:0016021(integral component of membrane);GO:0046470(phosphatidylcholine metabolic process)	NA	NA	NA	NA	3.75892	2.77241	3.50631	0.137253	0.066555	0.115992	2.11755	1.0824	0.0077801	0.0427612	up	yes
MSTRG.15554	Potri.008G156100	Potri.008G156100.1	GO:0003700(transcription factor activity, sequence-specific DNA binding);GO:0005634(nucleus);GO:0009934(regulation of meristem structural organization);GO:0046872(metal ion binding);GO:0048444(floral organ morphogenesis);GO:0051302(regulation of cell division)	NA	NA	NA	NA	3.6826	3.11652	4.39821	0.047315	0.048166	0	2.53826	1.34384	0.0287478	0.0952423	up	yes
MSTRG.15559	Potri.008G156600	Potri.008G156600.1	GO:0005887(integral component of plasma membrane);GO:0015116(sulfate transmembrane transporter activity)	NA	NA	NA	NA	5.12148	3.42207	4.7483	0.0121962	0.0122476	0.0347783	2.29402	1.19788	0.0158498	0.065248	up	yes
MSTRG.15569	Potri.008G158300	Potri.008G158300.2	GO:0004033(aldo-keto reductase (NADP) activity);GO:0005737(cytoplasm);GO:0016491(oxidoreductase activity);GO:0055114(oxidation-reduction process)	00750(Vitamin B6 metabolism)	K05275	EC:1.1.1.65	uncharacterized LOC100272747	10.9321	8.44573	6.84729	0	0	0	11.6341	3.54029	0.0317649	0.101142	up	yes
MSTRG.15575	Potri.008G159200	Potri.008G159200.1	NA	NA	NA	NA	NA	26.0736	18.1774	26.2491	0.011088	0.109617	0.05548	8.69413	3.12004	0.00332294	0.0266239	up	yes
MSTRG.15580	Potri.008G159700	Potri.008G159700.1;Potri.008G159700.2	GO:0000287(magnesium ion binding);GO:0004743(pyruvate kinase activity);GO:0005524(ATP binding);GO:0005829(cytosol);GO:0006096(glycolytic process);GO:0006629(lipid metabolic process);GO:0009507(chloroplast);GO:0009570(chloroplast stroma);GO:0010431(seed maturation);GO:0016301(kinase activity);GO:0030955(potassium ion binding);GO:0046686(response to cadmium ion)	01200(Carbon metabolism);01230(Biosynthesis of amino acids);00010(Glycolysis / Gluconeogenesis);00620(Pyruvate metabolism);00230(Purine metabolism)	K00873	EC:2.7.1.40	pyruvate phosphotransferase family protein	21.1583	14.8965	17.7679	1.36219	1.16478	0.982023	4.4106	2.14097	0.0350853	0.10801	up	yes
MSTRG.15581	Potri.008G159800	Potri.008G159800.1	GO:0003674(molecular_function);GO:0005634(nucleus);GO:0008150(biological_process);GO:0009507(chloroplast)	NA	NA	NA	NA	39.0105	28.3917	37.236	0.126767	0.172604	0.143893	13.9413	3.8013	0.000774545	0.0142073	up	yes
MSTRG.15588	Potri.008G160700	Potri.008G160700.5	GO:0005634(nucleus);GO:0009507(chloroplast);GO:0009941(chloroplast envelope);GO:0016021(integral component of membrane)	NA	NA	NA	NA	5.47437	3.95728	6.4747	0.0822536	0.0508683	0.0556875	2.35073	1.23311	0.0337762	0.105178	up	yes
MSTRG.15592	Potri.008G161300	Potri.008G161300.1	GO:0005215(transporter activity);GO:0005737(cytoplasm);GO:0006810(transport);GO:0006886(intracellular protein transport);GO:0006888(ER to Golgi vesicle-mediated transport);GO:0008270(zinc ion binding);GO:0030127(COPII vesicle coat)	04141(Protein processing in endoplasmic reticulum)	K14006	NA	protein transport protein sec23-1	8.06793	6.18053	8.51889	0.813186	0.510904	0.81645	2.14141	1.09856	0.0478016	0.132759	up	yes
MSTRG.15599	Potri.008G162800	Potri.008G162800.5;Potri.008G162800.4	GO:0003674(molecular_function);GO:0005634(nucleus);GO:0005737(cytoplasm);GO:0005874(microtubule);GO:0008150(biological_process)	NA	NA	NA	NA	22.3717	17.4371	22.5745	0.179429	0.161364	0.0575437	9.81597	3.29513	0.00226759	0.0220658	up	yes
MSTRG.15644	Potri.008G166800	Potri.008G166800.2	GO:0005515(protein binding);GO:0005737(cytoplasm);GO:0005829(cytosol);GO:0005886(plasma membrane);GO:0005975(carbohydrate metabolic process);GO:0006099(tricarboxylic acid cycle);GO:0006108(malate metabolic process);GO:0009506(plasmodesma);GO:0016615(malate dehydrogenase activity);GO:0030060(L-malate dehydrogenase activity);GO:0048046(apoplast)	01200(Carbon metabolism);00020(Citrate cycle (TCA cycle));00620(Pyruvate metabolism);00630(Glyoxylate and dicarboxylate metabolism);00710(Carbon fixation in photosynthetic organisms);00270(Cysteine and methionine metabolism)	K00025	EC:1.1.1.37	cytosolic malate dehydrogenase family protein	123.206	95.0164	118.607	25.0346	22.2888	22.5952	2.27557	1.18623	0.0210713	0.0782777	up	yes
MSTRG.15648	Potri.008G167700	Potri.008G167700.1	GO:0003677(DNA binding);GO:0005634(nucleus);GO:0005739(mitochondrion);GO:0006355(regulation of transcription, DNA-templated);GO:0009886(post-embryonic morphogenesis)	NA	NA	NA	NA	0	7.92912	0	4.20044	3.49864	3.82609	225.219	7.81519	0.0120507	0.0550351	up	yes
MSTRG.15654	Potri.008G168300	Potri.008G168300.2	GO:0005634(nucleus);GO:0005829(cytosol);GO:0005886(plasma membrane);GO:0016020(membrane)	NA	NA	NA	NA	15.2612	9.83298	14.5337	0.0996442	0.101877	0.234299	4.52173	2.17688	0.0102898	0.0499052	up	yes
MSTRG.15658	Potri.008G169000	Potri.008G169000.1	GO:0003777(microtubule motor activity);GO:0005871(kinesin complex);GO:0007018(microtubule-based movement);GO:0016887(ATPase activity)	04144(Endocytosis)	K10396	NA	kinesin-like protein KIF3A	5.58866	5.22097	5.9264	0.008954	0.017232	0.023861	5.0466	2.33531	0.000213416	0.00976526	up	yes
MSTRG.15675	Potri.008G170800	Potri.008G170800.1	GO:0003779(actin binding);GO:0005198(structural molecule activity);GO:0005515(protein binding);GO:0005737(cytoplasm);GO:0005885(Arp2/3 protein complex);GO:0007015(actin filament organization);GO:0010090(trichome morphogenesis);GO:0034314(Arp2/3 complex-mediated actin nucleation);GO:0042995(cell projection)	04144(Endocytosis)	K05758	NA	actin-related protein 2/3 complex 34kDa subunit	17.2912	13.9708	20.3512	0	0.0888001	0	5.46945	2.4514	0.0111227	0.0524252	up	yes
MSTRG.15680	Potri.008G171400	Potri.008G171400.1	GO:0003674(molecular_function);GO:0005634(nucleus);GO:0005773(vacuole);GO:0008150(biological_process)	NA	NA	NA	NA	3.25894	2.47676	3.63473	0.121641	0.0980099	0.113134	3.00858	1.58908	0.046329	0.130136	up	yes
MSTRG.15710	Potri.008G175500	Potri.008G175500.1	GO:0003735(structural constituent of ribosome);GO:0005730(nucleolus);GO:0005737(cytoplasm);GO:0005773(vacuole);GO:0005794(Golgi apparatus);GO:0005829(cytosol);GO:0005840(ribosome);GO:0006412(translation);GO:0009506(plasmodesma);GO:0015934(large ribosomal subunit);GO:0016020(membrane);GO:0022625(cytosolic large ribosomal subunit);GO:0022626(cytosolic ribosome)	03010(Ribosome)	K02880	NA	hypothetical protein	5.92425	6.16229	5.86491	1.09355	0.950025	1.38597	3.93465	1.97624	0.0370384	0.111883	up	yes
MSTRG.15720	Potri.008G176900	Potri.008G176900.1	GO:0004672(protein kinase activity);GO:0004674(protein serine/threonine kinase activity);GO:0005524(ATP binding);GO:0005886(plasma membrane);GO:0006468(protein phosphorylation);GO:0007169(transmembrane receptor protein tyrosine kinase signaling pathway);GO:0016021(integral component of membrane);GO:0016301(kinase activity)	04075(Plant hormone signal transduction)	K13415	EC:2.7.10.1 2.7.11.1	brassinosteroid LRR receptor kinase-like	41.4355	30.5317	41.2881	0.041359	0.118805	0.028517	16.1641	4.01472	0.00142792	0.0178632	up	yes
MSTRG.15730	Potri.008G177500	Potri.008G177500.1	GO:0000059(protein import into nucleus, docking);GO:0006999(nuclear pore organization);GO:0017056(structural constituent of nuclear pore);GO:0044611(nuclear pore inner ring)	NA	NA	NA	NA	23.9021	17.9819	24.2731	3.62425	3.6324	3.82367	2.44023	1.28702	0.00613051	0.0373066	up	yes
MSTRG.15747	Potri.008G179600	Potri.008G179600.1	GO:0000776(kinetochore);GO:0000777(condensed chromosome kinetochore);GO:0003677(DNA binding);GO:0005515(protein binding);GO:0005634(nucleus);GO:0005635(nuclear envelope);GO:0005737(cytoplasm);GO:0005828(kinetochore microtubule);GO:0005876(spindle microtubule);GO:0007067(mitotic nuclear division);GO:0007094(mitotic spindle assembly checkpoint);GO:0007346(regulation of mitotic cell cycle);GO:001036…	NA	NA	NA	NA	18.2164	13.1874	16.5659	0.123357	0.059261	0	7.72643	2.9498	0.00464752	0.0318462	up	yes
MSTRG.15768	Potri.008G181700	Potri.008G181700.3	GO:0005783(endoplasmic reticulum);GO:0005789(endoplasmic reticulum membrane);GO:0009507(chloroplast);GO:0009793(embryo development ending in seed dormancy);GO:0016020(membrane);GO:0016021(integral component of membrane);GO:0016491(oxidoreductase activity);GO:0018454(acetoacetyl-CoA reductase activity);GO:0042335(cuticle development);GO:0042761(very long-chain fatty acid biosynthetic process);GO:0…	01212(Fatty acid metabolism);00062(Fatty acid elongation);01040(Biosynthesis of unsaturated fatty acids)	K10251	EC:1.1.1.62 1.1.1.330	b-keto acyl reductase family protein	2.69033	2.12354	2.41628	0	0	0	2.69284	1.42913	0.00540782	0.0347791	up	yes
MSTRG.15773	Potri.008G182200	Potri.008G182200.1	GO:0005576(extracellular region);GO:0030570(pectate lyase activity);GO:0045490(pectin catabolic process);GO:0046872(metal ion binding)	00040(Pentose and glucuronate interconversions)	K01728	EC:4.2.2.2	pectate lyase 5 precursor family protein	9.0981	6.45463	8.34934	0	0	0	4.19714	2.06941	0.00386692	0.0287564	up	yes
MSTRG.15776	Potri.008G182700	Potri.008G182700.4	GO:0000902(cell morphogenesis);GO:0003779(actin binding);GO:0005200(structural constituent of cytoskeleton);GO:0005524(ATP binding);GO:0005737(cytoplasm);GO:0005829(cytosol);GO:0005885(Arp2/3 protein complex);GO:0007015(actin filament organization);GO:0007275(multicellular organism development);GO:0009825(multidimensional cell growth);GO:0010090(trichome morphogenesis)	04145(Phagosome)	K05692	NA	actin	30.4657	21.7282	28.6615	1.95977	2.0197	2.62543	3.50914	1.81112	0.0297135	0.0969625	up	yes
MSTRG.1578	Potri.001G206800	Potri.001G206800.2	GO:0009044(xylan 1,4-beta-xylosidase activity);GO:0009505(plant-type cell wall);GO:0031222(arabinan catabolic process);GO:0045493(xylan catabolic process);GO:0046556(alpha-L-arabinofuranosidase activity)	00500(Starch and sucrose metabolism);00520(Amino sugar and nucleotide sugar metabolism)	K15920	EC:3.2.1.37	beta-glucosidase family protein	42.4003	29.4288	39.2443	0	0	0	15.2481	3.93056	0.000734091	0.0137802	up	yes
MSTRG.15807	Potri.008G186100	Potri.008G186100.1;Potri.008G186100.6;Potri.008G186100.2	GO:0004871(signal transducer activity);GO:0005886(plasma membrane);GO:0009416(response to light stimulus);GO:0016567(protein ubiquitination)	00902(Monoterpenoid biosynthesis)	K15095	EC:1.1.1.208	uncharacterized LOC100839967	9.96288	7.61388	10.8856	0.990674	0.889882	0.905645	2.32114	1.21483	0.00706199	0.040378	up	yes
MSTRG.15829	Potri.008G188800	Potri.008G188800.4;Potri.008G188800.9;Potri.008G188800.2;Potri.008G188800.3	GO:0004674(protein serine/threonine kinase activity);GO:0005524(ATP binding);GO:0005576(extracellular region);GO:0005886(plasma membrane);GO:0006468(protein phosphorylation);GO:0006952(defense response);GO:0016021(integral component of membrane);GO:0016032(viral process);GO:0016301(kinase activity)	04075(Plant hormone signal transduction);04626(Plant-pathogen interaction)	K13416	EC:2.7.10.1 2.7.11.1	BRASSINOSTEROID INSENSITIVE 1-associated receptor kinase 1-like	44.3132	29.2997	41.9674	2.69992	2.40879	2.0316	4.03987	2.01431	0.0348499	0.107364	up	yes
MSTRG.15831	Potri.008G189200	Potri.008G189200.1	GO:0004650(polygalacturonase activity);GO:0005576(extracellular region);GO:0005975(carbohydrate metabolic process);GO:0016829(lyase activity);GO:0071555(cell wall organization)	00040(Pentose and glucuronate interconversions);00500(Starch and sucrose metabolism)	K01184	EC:3.2.1.15	Pectin lyase-like superfamily protein	12.3237	8.26163	10.4069	0.109494	0.071438	0.109947	4.50765	2.17238	0.0118394	0.0544858	up	yes
MSTRG.15836	Potri.008G190000	Potri.008G190000.1	GO:0004650(polygalacturonase activity);GO:0005576(extracellular region);GO:0005618(cell wall);GO:0008150(biological_process);GO:0048046(apoplast)	NA	NA	NA	NA	82.5228	57.3812	75.2265	0.768347	0.553616	0.890775	15.4745	3.95182	0.00185889	0.0199428	up	yes
MSTRG.15852	Potri.008G192100	Potri.008G192100.1	GO:0009507(chloroplast)	NA	NA	NA	NA	11.6282	8.49522	10.5311	0.012925	0	0.015331	5.56892	2.4774	0.00235304	0.0224666	up	yes
MSTRG.15855	Potri.008G192300	Potri.008G192300.1	GO:0003674(molecular_function);GO:0005634(nucleus);GO:0008150(biological_process)	00620(Pyruvate metabolism)	K01069	EC:3.1.2.6	uncharacterized LOC102700269	7.56338	6.48639	8.43804	0	0	0.0347055	4.15079	2.05338	0.000504357	0.0117312	up	yes
MSTRG.15861	Potri.008G193000	Potri.008G193000.1	GO:0000156(phosphorelay response regulator activity);GO:0000160(phosphorelay signal transduction system);GO:0004674(protein serine/threonine kinase activity);GO:0005515(protein binding);GO:0005634(nucleus);GO:0005737(cytoplasm);GO:0006351(transcription, DNA-templated);GO:0006355(regulation of transcription, DNA-templated);GO:0007623(circadian rhythm);GO:0009735(response to cytokinin);GO:0009736(c…	04075(Plant hormone signal transduction)	K14492	NA	hypothetical protein	18.3107	13.427	19.2868	0	0	0	6.82607	2.77105	0.000923618	0.0152543	up	yes
MSTRG.15879	Potri.008G195000	Potri.008G195000.1	GO:0003674(molecular_function);GO:0005886(plasma membrane);GO:0008150(biological_process);GO:0031225(anchored component of membrane)	NA	NA	NA	NA	51.0428	33.2875	51.0519	1.02772	0.486458	0.758211	6.82273	2.77035	0.0128149	0.0572323	up	yes
MSTRG.15887	Potri.008G195800	Potri.008G195800.1	GO:0000911(cytokinesis by cell plate formation);GO:0000914(phragmoplast assembly);GO:0005524(ATP binding);GO:0005819(spindle);GO:0005874(microtubule);GO:0005886(plasma membrane);GO:0006468(protein phosphorylation);GO:0007349(cellularization);GO:0008017(microtubule binding);GO:0009506(plasmodesma);GO:0009524(phragmoplast);GO:0009555(pollen development);GO:0009556(microsporogenesis);GO:0009574(prep…	04931(Insulin resistance)	K04688	EC:2.7.11.1	Serine/threonine-protein kinase AtPK19	6.21974	4.87591	6.74773	0	0.042523	0.043738	3.33032	1.73566	0.00423228	0.0301096	up	yes
MSTRG.15890	Potri.008G196500	Potri.008G196500.1	GO:0005515(protein binding);GO:0008661(1-deoxy-D-xylulose-5-phosphate synthase activity);GO:0009228(thiamine biosynthetic process);GO:0009507(chloroplast);GO:0009570(chloroplast stroma);GO:0015995(chlorophyll biosynthetic process);GO:0016114(terpenoid biosynthetic process);GO:0019288(isopentenyl diphosphate biosynthetic process, methylerythritol 4-phosphate pathway);GO:0046872(metal ion binding);…	00730(Thiamine metabolism);00900(Terpenoid backbone biosynthesis)	K01662	EC:2.2.1.7	1-deoxy-D-xylulose 5-phosphate synthase family protein	12.245	9.0621	11.0745	0.122041	0.10358	0.167651	6.02443	2.59082	0.0114064	0.053253	up	yes
MSTRG.15911	Potri.008G198600	Potri.008G198600.7	GO:0005829(cytosol);GO:0006979(response to oxidative stress);GO:0009507(chloroplast);GO:0030091(protein repair);GO:0033743(peptide-methionine (R)-S-oxide reductase activity);GO:0046872(metal ion binding);GO:0055114(oxidation-reduction process)	03040(Spliceosome)	K12869	NA	crooked neck-like protein 1	30.3868	20.6102	27.239	2.43119	2.19048	2.51671	3.04003	1.60409	0.0122575	0.0556758	up	yes
MSTRG.1592	Potri.001G209100	Potri.001G209100.1;Potri.001G209100.2	GO:0005515(protein binding);GO:0005634(nucleus);GO:0005654(nucleoplasm);GO:0005730(nucleolus);GO:0005737(cytoplasm);GO:0010628(positive regulation of gene expression)	03013(RNA transport);03015(mRNA surveillance pathway)	K14294	NA	hypothetical protein	6.36054	4.33191	6.07677	0.688799	0.617863	0.601812	2.39556	1.26036	0.0306314	0.099123	up	yes
MSTRG.15922	Potri.008G200000	Potri.008G200000.1	GO:0003674(molecular_function);GO:0005739(mitochondrion);GO:0008150(biological_process);GO:0016020(membrane);GO:0016021(integral component of membrane)	NA	NA	NA	NA	8.60587	5.54413	8.60544	0.067265	0.125705	0	2.77523	1.47261	0.0454412	0.128439	up	yes
MSTRG.15923	Potri.008G200100	Potri.008G200100.13	GO:0004356(glutamate-ammonia ligase activity)	01230(Biosynthesis of amino acids);00630(Glyoxylate and dicarboxylate metabolism);00910(Nitrogen metabolism);00250(Alanine, aspartate and glutamate metabolism);00220(Arginine biosynthesis)	K01915	EC:6.3.1.2	glutamine synthetase family protein	12.5701	8.42675	13.9257	0.050043	0	0.0311944	3.63704	1.86276	0.00169331	0.0192127	up	yes
MSTRG.1593	Potri.001G209300	Potri.001G209300.1	GO:0046658(anchored component of plasma membrane)	NA	NA	NA	NA	154.837	110.004	131.27	0.140856	0.100228	0.064335	58.888	5.8799	0.000999167	0.0155592	up	yes
MSTRG.15938	Potri.008G201600	Potri.008G201600.1	GO:0003674(molecular_function);GO:0006351(transcription, DNA-templated);GO:0006355(regulation of transcription, DNA-templated);GO:0009698(phenylpropanoid metabolic process);GO:0016592(mediator complex);GO:2000762(regulation of phenylpropanoid metabolic process)	NA	NA	NA	NA	35.4028	26.5288	35.562	0.963657	0.864821	1.51239	6.2216	2.63729	0.0212365	0.0787006	up	yes
MSTRG.1594	Potri.001G209400	Potri.001G209400.2	GO:0003674(molecular_function);GO:0005794(Golgi apparatus);GO:0005886(plasma membrane);GO:0008150(biological_process);GO:0016021(integral component of membrane)	NA	NA	NA	NA	42.464	32.3857	45.0547	0.820932	0.264576	0.389096	10.4142	3.38047	0.0201654	0.0761464	up	yes
MSTRG.15960	Potri.008G204400	Potri.008G204400.2	GO:0004672(protein kinase activity);GO:0004674(protein serine/threonine kinase activity);GO:0005515(protein binding);GO:0005524(ATP binding);GO:0005886(plasma membrane);GO:0006468(protein phosphorylation);GO:0016301(kinase activity)	03022(Basal transcription factors);03420(Nucleotide excision repair)	K02202	EC:2.7.11.22 2.7.11.23	cyclin-dependent kinase D-3-like	30.5101	21.3431	26.6721	2.54312	1.98003	2.41005	3.45632	1.78924	0.0223883	0.0814209	up	yes
MSTRG.15985	Potri.008G207500	Potri.008G207500.2	GO:0005634(nucleus);GO:0008150(biological_process)	NA	NA	NA	NA	16.7607	12.6791	18.8755	0.138133	0	0	6.82258	2.77032	0.00544212	0.0349058	up	yes
MSTRG.15989	Potri.008G208000	Potri.008G208000.1	GO:0000139(Golgi membrane);GO:0000271(polysaccharide biosynthetic process);GO:0005515(protein binding);GO:0005768(endosome);GO:0005794(Golgi apparatus);GO:0005802(trans-Golgi network);GO:0009969(xyloglucan biosynthetic process);GO:0010411(xyloglucan metabolic process);GO:0016021(integral component of membrane);GO:0016740(transferase activity);GO:0016757(transferase activity, transferring glycosyl…	NA	NA	NA	NA	40.492	28.9782	34.5669	3.5624	2.82267	3.7491	3.61776	1.8551	0.0401268	0.117999	up	yes
MSTRG.1600	Potri.001G210000	Potri.001G210000.1	GO:0009416(response to light stimulus);GO:0009535(chloroplast thylakoid membrane);GO:0009768(photosynthesis, light harvesting in photosystem I);GO:0009941(chloroplast envelope);GO:0010287(plastoglobule);GO:0016168(chlorophyll binding);GO:0031409(pigment binding)	00196(Photosynthesis - antenna proteins)	K08917	NA	chlorophyll A-B binding family protein	20.8271	15.3753	19.1282	0.998101	0.997193	0.635861	5.53065	2.46745	0.0288838	0.0954761	up	yes
MSTRG.16045	Potri.008G220400	Potri.008G220400.1	GO:0004165(dodecenoyl-CoA delta-isomerase activity);GO:0004300(enoyl-CoA hydratase activity);GO:0006635(fatty acid beta-oxidation);GO:0008692(3-hydroxybutyryl-CoA epimerase activity);GO:0018812(3-hydroxyacyl-CoA dehydratase activity)	01212(Fatty acid metabolism);00071(Fatty acid degradation);00592(alpha-Linolenic acid metabolism)	K10527	EC:4.2.1.17 1.1.1.35 1.1.1.211	MULTIFUNCTIONAL family protein	37.5605	27.5981	36.3804	0.74593	0.641356	0.560419	10.1511	3.34356	0.0112858	0.0529123	up	yes
MSTRG.16051	Potri.008G221700	Potri.008G221700.1	GO:0005737(cytoplasm);GO:0008150(biological_process)	00531(Glycosaminoglycan degradation)	K10532	EC:2.3.1.78	uncharacterized LOC101767625	4.56981	3.02389	4.01315	0	0	0	2.23977	1.16335	0.0332483	0.104053	up	yes
MSTRG.16073	Potri.008G224300	Potri.008G224300.1	NA	NA	NA	NA	NA	23.9722	22.4754	14.3232	1.13091	0.716873	0.913848	18.4039	4.20194	0.0371119	0.112065	up	yes
MSTRG.16077	Potri.008G225500	Potri.008G225500.1	GO:0005737(cytoplasm);GO:0008150(biological_process)	00531(Glycosaminoglycan degradation)	K10532	EC:2.3.1.78	uncharacterized LOC101767625	2.20696	2.44185	2.94576	0	0	0	3.0803	1.62307	0.0358837	0.10962	up	yes
MSTRG.1609	Potri.001G210900	Potri.001G210900.1	GO:0005789(endoplasmic reticulum membrane);GO:0006886(intracellular protein transport);GO:0008320(protein transmembrane transporter activity);GO:0015031(protein transport);GO:0016020(membrane);GO:0016021(integral component of membrane);GO:0016192(vesicle-mediated transport)	NA	NA	NA	NA	17.3311	12.1716	14.6983	0.874227	1.09714	0.761304	4.43286	2.14824	0.0423855	0.122582	up	yes
MSTRG.16091	Potri.008G224550	Potri.008G224550.1	NA	NA	NA	NA	NA	139.173	124.823	121.885	5.88715	5.62614	5.92755	16.7995	4.07035	0.000927774	0.0152816	up	yes
MSTRG.16094	Potri.009G001500	Potri.009G001500.2	GO:0003723(RNA binding);GO:0005737(cytoplasm);GO:0005829(cytosol);GO:0006351(transcription, DNA-templated);GO:0006355(regulation of transcription, DNA-templated);GO:0006417(regulation of translation);GO:0009615(response to virus);GO:0009814(defense response, incompatible interaction);GO:0030529(intracellular ribonucleoprotein complex);GO:0031047(gene silencing by RNA);GO:0046872(metal ion binding…	00500(Starch and sucrose metabolism);00460(Cyanoamino acid metabolism);00940(Phenylpropanoid biosynthesis)	K01188	EC:3.2.1.21	beta-glucosidase 40-like	6.0812	4.73215	6.26988	0.223181	0.10033	0.0567227	2.46198	1.29982	0.0146898	0.0621867	up	yes
MSTRG.16122	Potri.009G006000	Potri.009G006000.1	GO:0003674(molecular_function);GO:0005634(nucleus);GO:0008150(biological_process)	NA	NA	NA	NA	13.9385	9.84331	16.7522	0.028372	0	0.050101	4.05153	2.01847	0.00831428	0.044372	up	yes
MSTRG.16126	Potri.009G006500	Potri.009G006500.1	GO:0000139(Golgi membrane);GO:0005794(Golgi apparatus);GO:0005886(plasma membrane);GO:0009834(plant-type secondary cell wall biogenesis);GO:0010417(glucuronoxylan biosynthetic process);GO:0015020(glucuronosyltransferase activity);GO:0016021(integral component of membrane);GO:0016740(transferase activity);GO:0071555(cell wall organization)	NA	NA	NA	NA	54.3054	39.9445	56.8896	7.19829	7.18973	6.32439	2.61274	1.38556	0.0419566	0.121673	up	yes
MSTRG.16131	Potri.009G006900	Potri.009G006900.1	GO:0005773(vacuole)	00511(Other glycan degradation)	K01206	EC:3.2.1.51	hypothetical protein	21.4967	19.6288	19.2163	2.57397	1.86587	2.51306	5.18102	2.37324	0.0246199	0.0864925	up	yes
MSTRG.16146	Potri.009G009500	Potri.009G009500.1	GO:0003674(molecular_function);GO:0008150(biological_process);GO:0009507(chloroplast)	NA	NA	NA	NA	15.564	13.0198	17.9921	0	0	0	8.11204	3.02006	0.00177401	0.0194879	up	yes
MSTRG.16151	Potri.009G010400	Potri.009G010400.1	GO:0004674(protein serine/threonine kinase activity);GO:0005524(ATP binding);GO:0005768(endosome);GO:0005886(plasma membrane);GO:0006468(protein phosphorylation);GO:0010008(endosome membrane);GO:0010089(xylem development);GO:0012505(endomembrane system);GO:0016021(integral component of membrane);GO:0016301(kinase activity);GO:0031902(late endosome membrane);GO:0051020(GTPase binding)	04626(Plant-pathogen interaction)	K13436	EC:2.7.11.1	PTI1-like tyrosine-protein kinase 3	12.3451	8.70826	13.1448	0	0	0.0530049	4.95456	2.30876	0.00876665	0.0456566	up	yes
MSTRG.16156	Potri.009G011100	Potri.009G011100.2	GO:0005464(UDP-xylose transmembrane transporter activity);GO:0005783(endoplasmic reticulum);GO:0005794(Golgi apparatus);GO:0005886(plasma membrane);GO:0008643(carbohydrate transport);GO:0015790(UDP-xylose transport);GO:0016020(membrane);GO:0016021(integral component of membrane)	NA	NA	NA	NA	344.663	231.347	363.491	0.131578	0.06753	0.073301	81.1154	6.3419	7.25375e-05	0.00855792	up	yes
MSTRG.16172	Potri.009G013600	Potri.009G013600.2	GO:0003756(protein disulfide isomerase activity);GO:0005783(endoplasmic reticulum);GO:0006457(protein folding);GO:0034976(response to endoplasmic reticulum stress)	04141(Protein processing in endoplasmic reticulum)	K09580	EC:5.3.4.1	thioredoxin family protein	141.88	105.089	142.379	12.2897	13.7214	12.4094	4.18683	2.06586	0.0137207	0.0596523	up	yes
MSTRG.16177	Potri.009G013900	Potri.009G013900.1	GO:0005773(vacuole);GO:0005887(integral component of plasma membrane);GO:0009506(plasmodesma);GO:0009992(cellular water homeostasis);GO:0015250(water channel activity);GO:0015254(glycerol channel activity);GO:0034220(ion transmembrane transport)	00531(Glycosaminoglycan degradation)	K10532	EC:2.3.1.78	uncharacterized protein LOC103980779	3.01388	2.39998	2.69082	0	0	0	2.62116	1.39021	0.00744932	0.0416123	up	yes
MSTRG.16191	Potri.009G015400	Potri.009G015400.11	GO:0005737(cytoplasm);GO:0005829(cytosol);GO:0006979(response to oxidative stress);GO:0016688(L-ascorbate peroxidase activity);GO:0020037(heme binding);GO:0042744(hydrogen peroxide catabolic process);GO:0046872(metal ion binding);GO:0055114(oxidation-reduction process)	00053(Ascorbate and aldarate metabolism);00480(Glutathione metabolism)	K00434	EC:1.11.1.11	cytosolic ascorbate peroxidase family protein	371.795	284.817	357.3	50.081	43.5165	53.5758	3.04706	1.60742	0.0208353	0.0777817	up	yes
MSTRG.16193	Potri.009G015700	Potri.009G015700.1	GO:0005634(nucleus)	04141(Protein processing in endoplasmic reticulum)	K09503	NA	seed maturation protein PM37	84.0061	70.1402	79.2442	4.76161	5.55399	7.41528	7.10148	2.82812	0.0428283	0.123344	up	yes
MSTRG.16212	Potri.009G018100	Potri.009G018100.1	GO:0000339(RNA cap binding);GO:0003730(mRNA 3'-UTR binding);GO:0005654(nucleoplasm);GO:0005737(cytoplasm);GO:0006413(translational initiation);GO:0008190(eukaryotic initiation factor 4E binding);GO:0008283(cell proliferation);GO:0008494(translation activator activity);GO:0016020(membrane);GO:0016239(positive regulation of macroautophagy);GO:0031929(TOR signaling);GO:0031931(TORC1 complex);GO:0045…	NA	NA	NA	NA	17.2003	13.4858	17.4705	1.91123	1.43215	1.84091	4.33642	2.11651	0.0239272	0.0849138	up	yes
MSTRG.16229	Potri.009G019600	Potri.009G019600.1	GO:0004871(signal transducer activity);GO:0006952(defense response);GO:0009506(plasmodesma);GO:0046658(anchored component of plasma membrane)	NA	NA	NA	NA	46.8698	32.1291	46.3083	0	0	0	14.8543	3.89281	0.000324158	0.0106331	up	yes
MSTRG.16233	Potri.009G020100	Potri.009G020100.1	GO:0006468(protein phosphorylation)	04626(Plant-pathogen interaction)	K13414	EC:2.7.11.25	mitogen-activated protein kinase kinase kinase 1-like	11.0686	7.60285	10.8469	0.244683	0.246801	0.232925	3.36203	1.74933	0.00374299	0.028258	up	yes
MSTRG.16254	Potri.009G023200	Potri.009G023200.1	GO:0008150(biological_process);GO:0008418(protein-N-terminal asparagine amidohydrolase activity);GO:0009507(chloroplast)	NA	NA	NA	NA	7.10484	4.82199	7.0274	0.769421	0.844702	0.541701	2.41781	1.2737	0.0109818	0.0519821	up	yes
MSTRG.16268	Potri.009G025300	Potri.009G025300.1	GO:0046740(transport of virus in host, cell to cell)	03440(Homologous recombination)	K03165	EC:5.99.1.2	myosin class 11-1 (ISS)	25.6735	20.5536	27.8594	1.55378	1.19295	1.62208	4.48056	2.16368	0.00594484	0.0366176	up	yes
MSTRG.16273	Potri.009G026000	Potri.009G026000.2;Potri.009G026000.3	GO:0005871(kinesin complex);GO:0007018(microtubule-based movement);GO:0008574(ATP-dependent microtubule motor activity, plus-end-directed)	04144(Endocytosis)	K10396	NA	kinesin-1-like protein PSS1	36.3546	26.9872	40.3365	0.292916	0.37023	0.628687	8.63623	3.1104	0.00868699	0.0454203	up	yes
MSTRG.16281	Potri.009G027200	Potri.009G027200.1	GO:0005887(integral component of plasma membrane);GO:0009705(plant-type vacuole membrane);GO:0009992(cellular water homeostasis);GO:0015250(water channel activity);GO:0015254(glycerol channel activity);GO:0034220(ion transmembrane transport);GO:0042807(central vacuole)	NA	NA	NA	NA	7.53696	5.02319	5.9195	0.065877	0	0	3.5146	1.81336	0.0413291	0.120433	up	yes
MSTRG.16284	Potri.009G027500	Potri.009G027500.1	GO:0003674(molecular_function);GO:0005634(nucleus);GO:0008150(biological_process)	NA	NA	NA	NA	3.35571	2.44762	2.95503	0	0	0	2.3238	1.21649	0.018641	0.0724076	up	yes
MSTRG.16297	Potri.009G028800	Potri.009G028800.1	GO:0003674(molecular_function);GO:0005576(extracellular region);GO:0009505(plant-type cell wall);GO:0009506(plasmodesma);GO:0051707(response to other organism)	NA	NA	NA	NA	32.169	26.2061	33.8192	0.509344	0.588505	0.447313	11.3778	3.50815	0.00159117	0.0187145	up	yes
MSTRG.16298	Potri.009G029000	Potri.009G029000.1	NA	NA	NA	NA	NA	9.71359	8.60798	11.5453	0	0	0	6.15164	2.62097	0.00400819	0.0293251	up	yes
MSTRG.16310	Potri.009G030100	Potri.009G030100.1	NA	NA	NA	NA	NA	10.6533	8.47419	12.6137	0.057483	0.175257	0	4.94637	2.30637	0.0279109	0.093597	up	yes
MSTRG.16311	Potri.009G030200	Potri.009G030200.2	NA	NA	NA	NA	NA	4.24554	3.14764	4.2715	0	0	0	2.4465	1.29072	0.00196368	0.0204285	up	yes
MSTRG.16326	Potri.009G031800	Potri.009G031800.2	GO:0005576(extracellular region);GO:0005829(cytosol);GO:0006949(syncytium formation);GO:0009505(plant-type cell wall);GO:0009506(plasmodesma);GO:0009664(plant-type cell wall organization);GO:0009826(unidimensional cell growth);GO:0009828(plant-type cell wall loosening);GO:0009831(plant-type cell wall modification involved in multidimensional cell growth);GO:0016020(membrane)	NA	NA	NA	NA	346.594	248.603	317.24	0.073597	0.200035	0.030329	132.328	7.04797	0.000968521	0.015396	up	yes
MSTRG.16342	Potri.009G034500	Potri.009G034500.1	GO:0005507(copper ion binding);GO:0009809(lignin biosynthetic process);GO:0016722(oxidoreductase activity, oxidizing metal ions)	00053(Ascorbate and aldarate metabolism)	K00423	EC:1.10.3.3	L-ascorbate oxidase-like	34.0481	24.5653	33.5733	0	0	0	12.9135	3.69081	0.000250326	0.00996097	up	yes
MSTRG.16365	Potri.009G037400	Potri.009G037400.1	GO:0000254(C-4 methylsterol oxidase activity);GO:0005506(iron ion binding);GO:0005783(endoplasmic reticulum);GO:0005789(endoplasmic reticulum membrane);GO:0006633(fatty acid biosynthetic process);GO:0009793(embryo development ending in seed dormancy);GO:0009941(chloroplast envelope);GO:0016021(integral component of membrane);GO:0016126(sterol biosynthetic process);GO:0080065(4-alpha-methyl-delta7…	00100(Steroid biosynthesis)	K14424	EC:1.14.13.72	sterol 4-alpha-methyl-oxidase 1 family protein	10.058	7.44357	9.62306	0.67687	0.556157	0.70164	6.74432	2.75367	0.000450186	0.0112695	up	yes
MSTRG.16379	Potri.009G039500	Potri.009G039500.1	GO:0004672(protein kinase activity);GO:0005524(ATP binding);GO:0005886(plasma membrane);GO:0006468(protein phosphorylation);GO:0009506(plasmodesma)	04075(Plant hormone signal transduction)	K14500	EC:2.7.11.1	kinase family protein	4.16731	3.15043	4.46735	0	0	0.06282	2.27252	1.18429	0.00410514	0.0296715	up	yes
MSTRG.16384	Potri.009G040200	Potri.009G040200.1	GO:0003924(GTPase activity);GO:0005200(structural constituent of cytoskeleton);GO:0005515(protein binding);GO:0005525(GTP binding);GO:0005737(cytoplasm);GO:0005794(Golgi apparatus);GO:0005874(microtubule);GO:0007017(microtubule-based process);GO:0009651(response to salt stress);GO:0016020(membrane);GO:0045298(tubulin complex)	04145(Phagosome)	K07375	NA	hypothetical protein	32.6509	27.7308	35.6698	1.13911	0.829204	0.793154	9.19399	3.20069	0.00511425	0.0337485	up	yes
MSTRG.16390	Potri.009G041000	Potri.009G041000.2	GO:0003674(molecular_function);GO:0009639(response to red or far red light);GO:0009959(negative gravitropism)	NA	NA	NA	NA	6.12517	4.43886	5.47747	0.253008	0.0253698	0.0938374	3.71071	1.8917	0.00100084	0.0155592	up	yes
MSTRG.16405	Potri.009G042500	Potri.009G042500.1	GO:0005507(copper ion binding);GO:0009809(lignin biosynthetic process);GO:0016722(oxidoreductase activity, oxidizing metal ions)	00053(Ascorbate and aldarate metabolism)	K00423	EC:1.10.3.3	L-ascorbate oxidase-like	21.112	15.2393	21.0434	0	0	0	8.21504	3.03827	0.000374193	0.0108547	up	yes
MSTRG.16424	Potri.009G044900	Potri.009G044900.2	GO:0000384(first spliceosomal transesterification activity);GO:0000398(mRNA splicing, via spliceosome);GO:0003723(RNA binding);GO:0005686(U2 snRNP);GO:0006406(mRNA export from nucleus);GO:0070274(RES complex);GO:0071011(precatalytic spliceosome);GO:0071013(catalytic step 2 spliceosome)	03040(Spliceosome)	K12741	NA	hypothetical protein	3.67222	4.18777	4.3864	0.608065	0.844834	1.05559	3.17253	1.66563	0.0485691	0.134266	up	yes
MSTRG.16428	Potri.009G045000	Potri.009G045000.2	GO:0003779(actin binding);GO:0005737(cytoplasm);GO:0005856(cytoskeleton);GO:0007010(cytoskeleton organization);GO:0051015(actin filament binding);GO:0051017(actin filament bundle assembly);GO:0051693(actin filament capping)	NA	NA	NA	NA	49.8851	38.1245	54.3007	3.41499	3.31623	3.39636	4.93771	2.30384	0.0234165	0.0836512	up	yes
MSTRG.16434	Potri.009G046500	Potri.009G046500.1	GO:0003755(peptidyl-prolyl cis-trans isomerase activity)	03040(Spliceosome)	K09567	EC:5.2.1.8	peptidyl-prolyl cis-trans isomerase CYP22	81.6106	59.4322	78.2159	8.22955	8.35183	9.86843	3.08916	1.62721	0.0213228	0.0788983	up	yes
MSTRG.16456	Potri.009G049600	Potri.009G049600.1	GO:0000209(protein polyubiquitination);GO:0005634(nucleus);GO:0005737(cytoplasm);GO:0030071(regulation of mitotic metaphase/anaphase transition);GO:0031145(anaphase-promoting complex-dependent catabolic process);GO:0031625(ubiquitin protein ligase binding);GO:0061630(ubiquitin protein ligase activity)	04120(Ubiquitin mediated proteolysis)	K06688	EC:2.3.2.23	ubiquitin-conjugating enzyme 19 family protein	40.9117	26.7982	40.1084	0.052697	0.133777	0.499763	8.65265	3.11314	0.0258854	0.0891798	up	yes
MSTRG.16459	Potri.009G050000	Potri.009G050000.1	GO:0001678(cellular glucose homeostasis);GO:0004340(glucokinase activity);GO:0005829(cytosol);GO:0006096(glycolytic process);GO:0008865(fructokinase activity);GO:0019158(mannokinase activity)	01200(Carbon metabolism);00010(Glycolysis / Gluconeogenesis);00051(Fructose and mannose metabolism);00052(Galactose metabolism);00500(Starch and sucrose metabolism);00520(Amino sugar and nucleotide sugar metabolism);00524(Butirosin and neomycin)	K00844	EC:2.7.1.1	hexokinase family protein	2.68448	2.18403	2.56886	0.093304	0.062025	0.059106	2.22713	1.15519	0.00275185	0.024359	up	yes
MSTRG.16467	Potri.009G050700	Potri.009G050700.6	GO:0000166(nucleotide binding);GO:0003676(nucleic acid binding);GO:0003677(DNA binding);GO:0003723(RNA binding);GO:0005634(nucleus);GO:0008150(biological_process);GO:0046872(metal ion binding)	NA	NA	NA	NA	8.82111	6.82243	9.60591	0	0	0	4.31389	2.10899	0.00125734	0.0169812	up	yes
MSTRG.1647	Potri.001G215200	Potri.001G215200.2	GO:0005516(calmodulin binding);GO:0005634(nucleus);GO:0005886(plasma membrane);GO:0008150(biological_process)	03015(mRNA surveillance pathway)	K14411	NA	protein gar2	10.2786	7.5814	9.86764	0.803793	0.966789	0.403295	4.77112	2.25433	0.00711349	0.0405522	up	yes
MSTRG.16481	Potri.009G052600	Potri.009G052600.1	GO:0009570(chloroplast stroma);GO:0016002(sulfite reductase activity);GO:0019419(sulfate reduction);GO:0050311(sulfite reductase (ferredoxin) activity)	00920(Sulfur metabolism)	K00392	EC:1.8.7.1	hypothetical protein	23.6282	16.4968	21.141	2.22813	2.51898	2.33563	2.90946	1.54075	0.0368527	0.111645	up	yes
MSTRG.16491	Potri.009G053900	Potri.009G053900.1	GO:0003677(DNA binding);GO:0003700(transcription factor activity, sequence-specific DNA binding);GO:0005634(nucleus);GO:0006351(transcription, DNA-templated);GO:0006355(regulation of transcription, DNA-templated);GO:0009751(response to salicylic acid);GO:0009834(plant-type secondary cell wall biogenesis);GO:0045893(positive regulation of transcription, DNA-templated);GO:0050832(defense response t…	00190(Oxidative phosphorylation);00860(Porphyrin and chlorophyll metabolism)	K02259	NA	hypothetical protein	11.2674	12.0296	16.0325	0	0	0	9.74655	3.28489	0.0182553	0.0713969	up	yes
MSTRG.16506	Potri.009G055600	Potri.009G055600.1	GO:0003824(catalytic activity);GO:0005737(cytoplasm);GO:0008168(methyltransferase activity);GO:0032259(methylation)	NA	NA	NA	NA	2.27047	1.77197	2.35219	0.0568153	0.133201	0.173545	2.46933	1.30412	0.0115835	0.0538109	up	yes
MSTRG.16507	Potri.009G055900	Potri.009G055900.1	GO:0004185(serine-type carboxypeptidase activity);GO:0051603(proteolysis involved in cellular protein catabolic process)	00460(Cyanoamino acid metabolism)	K08249	EC:4.1.2.11	hypothetical protein	30.901	21.8963	32.0549	0.034938	0	0.064961	9.82772	3.29686	2.10785e-05	0.00855792	up	yes
MSTRG.1651	Potri.001G216000	Potri.001G216000.1	GO:0003674(molecular_function);GO:0008150(biological_process);GO:0009507(chloroplast)	NA	NA	NA	NA	13.0079	10.1293	12.7328	1.36834	1.03206	1.10004	3.02431	1.59661	0.0148103	0.0625175	up	yes
MSTRG.16527	Potri.009G058600	Potri.009G058600.1	GO:0005768(endosome);GO:0005774(vacuolar membrane);GO:0005802(trans-Golgi network);GO:0008757(S-adenosylmethionine-dependent methyltransferase activity);GO:0032259(methylation)	00100(Steroid biosynthesis)	K00559	EC:2.1.1.41	S-adenosyl-methionine-sterol-C- methyltransferase family protein	66.7944	46.7312	57.1797	5.11035	5.53947	5.48129	4.26466	2.09243	0.0199558	0.0756464	up	yes
MSTRG.16529	Potri.009G058800	Potri.009G058800.1	GO:0003674(molecular_function);GO:0005618(cell wall);GO:0005886(plasma membrane);GO:0008150(biological_process);GO:0009507(chloroplast)	NA	NA	NA	NA	4.4719	4.0365	4.732	0	0	0	3.94545	1.98019	0.000272463	0.0101658	up	yes
MSTRG.16531	Potri.009G058900	Potri.009G058900.1	GO:0000712(resolution of meiotic recombination intermediates);GO:0000819(sister chromatid segregation);GO:0003918(DNA topoisomerase type II (ATP-hydrolyzing) activity);GO:0005634(nucleus);GO:0006265(DNA topological change);GO:0006268(DNA unwinding involved in DNA replication);GO:0006312(mitotic recombination);GO:0009295(nucleoid);GO:0009330(DNA topoisomerase complex (ATP-hydrolyzing));GO:0044774(…	NA	NA	NA	NA	13.9316	11.4236	14.7908	0	0.0136503	0	7.48744	2.90447	0.0011146	0.0161828	up	yes
MSTRG.16532	Potri.009G059200	Potri.009G059200.1	GO:0003755(peptidyl-prolyl cis-trans isomerase activity);GO:0005528(FK506 binding);GO:0005789(endoplasmic reticulum membrane);GO:0061077(chaperone-mediated protein folding)	01200(Carbon metabolism);00630(Glyoxylate and dicarboxylate metabolism);00260(Glycine, serine and threonine metabolism)	K00281	EC:1.4.4.2	Glycine dehydrogenase [decarboxylating]	42.0222	31.0087	39.8283	2.0515	1.81867	1.74606	6.1391	2.61803	0.00335089	0.0266591	up	yes
MSTRG.16567	Potri.009G064300	Potri.009G064300.1	GO:0000166(nucleotide binding);GO:0005886(plasma membrane);GO:0006281(DNA repair);GO:0007165(signal transduction);GO:0009411(response to UV);GO:0009507(chloroplast);GO:0009650(UV protection);GO:0042493(response to drug)	04626(Plant-pathogen interaction)	K13420	EC:2.7.11.1	LRR receptor-like serine/threonine-protein kinase FLS2	491.181	357.408	480.093	8.14032	6.65735	6.10218	22.76	4.50843	0.00450345	0.0311787	up	yes
MSTRG.1659	Potri.001G216900	Potri.001G216900.2	GO:0004674(protein serine/threonine kinase activity);GO:0005829(cytosol);GO:0006355(regulation of transcription, DNA-templated);GO:0006468(protein phosphorylation);GO:0035556(intracellular signal transduction)	00480(Glutathione metabolism)	K00383	EC:1.8.1.7	glutathione reductase	13.675	12.3997	14.7309	3.84097	3.25262	3.44855	2.12127	1.08493	0.0297477	0.0970552	up	yes
MSTRG.16596	Potri.009G067200	Potri.009G067100.1;Potri.009G067200.1	GO:0003924(GTPase activity);GO:0005200(structural constituent of cytoskeleton);GO:0005525(GTP binding);GO:0005737(cytoplasm);GO:0005874(microtubule);GO:0005886(plasma membrane);GO:0007017(microtubule-based process);GO:0009409(response to cold);GO:0009651(response to salt stress);GO:0015630(microtubule cytoskeleton)	04145(Phagosome)	K07375	NA	hypothetical protein	287.995	207.731	252.546	0.766355	0.946292	1.13316	61.0463	5.93183	0.0015608	0.0184595	up	yes
MSTRG.1664	Potri.001G218700	Potri.001G218700.3;Potri.001G218700.4	GO:0000028(ribosomal small subunit assembly);GO:0000462(maturation of SSU-rRNA from tricistronic rRNA transcript (SSU-rRNA, 5.8S rRNA, LSU-rRNA));GO:0003735(structural constituent of ribosome);GO:0006412(translation);GO:0022627(cytosolic small ribosomal subunit);GO:0048027(mRNA 5'-UTR binding);GO:0070181(small ribosomal subunit rRNA binding)	03010(Ribosome)	K02955	NA	40S ribosomal protein S14-3	210.024	145.469	179.104	28.8876	28.8973	30.5204	2.57543	1.36481	0.0464626	0.130315	up	yes
MSTRG.16641	Potri.009G072800	Potri.009G072800.1	GO:0005794(Golgi apparatus);GO:0016413(O-acetyltransferase activity);GO:0071554(cell wall organization or biogenesis)	NA	NA	NA	NA	7.79969	5.3385	7.0774	0.162718	0.063416	0.142866	2.90633	1.5392	0.00889114	0.0459994	up	yes
MSTRG.16646	Potri.009G073400	Potri.009G073400.1;Potri.009G073400.2	GO:0000082(G1/S transition of mitotic cell cycle);GO:0005096(GTPase activator activity);GO:0005634(nucleus);GO:0005737(cytoplasm);GO:0005813(centrosome);GO:0006405(RNA export from nucleus);GO:0006511(ubiquitin-dependent protein catabolic process);GO:0006606(protein import into nucleus);GO:0007051(spindle organization);GO:0008536(Ran GTPase binding);GO:0046604(positive regulation of mitotic centro…	NA	NA	NA	NA	132.038	87.4612	111.443	12.1262	11.9458	11.8465	3.42346	1.77546	0.0302574	0.098335	up	yes
MSTRG.16651	Potri.009G074300	Potri.009G074300.1	GO:0005634(nucleus);GO:0005829(cytosol);GO:0009408(response to heat);GO:0009409(response to cold);GO:0009651(response to salt stress);GO:0010228(vegetative to reproductive phase transition of meristem);GO:0051087(chaperone binding)	NA	NA	NA	NA	20.8628	14.2057	20.4896	0	0	0	6.94176	2.7953	0.000883664	0.015018	up	yes
MSTRG.16668	Potri.009G076500	Potri.009G076500.1	GO:0004553(hydrolase activity, hydrolyzing O-glycosyl compounds);GO:0030247(polysaccharide binding);GO:0046658(anchored component of plasma membrane)	00500(Starch and sucrose metabolism)	K19893	EC:3.2.1.39	glucan endo-1	6.25772	4.2946	5.42396	0.111588	0.101342	0.044822	2.88436	1.52825	0.0297097	0.0969625	up	yes
MSTRG.16683	Potri.009G078700	Potri.009G078700.1	GO:0004029(aldehyde dehydrogenase (NAD) activity);GO:0004491(methylmalonate-semialdehyde dehydrogenase (acylating) activity);GO:0018478(malonate-semialdehyde dehydrogenase (acetylating) activity)	01200(Carbon metabolism);00640(Propanoate metabolism);00562(Inositol phosphate metabolism);00280(Valine, leucine and isoleucine degradation);00410(beta-Alanine metabolism)	K00140	EC:1.2.1.18 1.2.1.27	hypothetical protein	12.2943	8.53567	12.0676	1.30258	0.975985	1.17371	2.07838	1.05546	0.0158353	0.0652361	up	yes
MSTRG.16684	Potri.009G079500	Potri.009G079500.1	GO:0006857(oligopeptide transport);GO:0015031(protein transport);GO:0015198(oligopeptide transporter activity);GO:0015833(peptide transport);GO:0016020(membrane);GO:0016021(integral component of membrane);GO:0055085(transmembrane transport);GO:0080167(response to karrikin)	NA	NA	NA	NA	34.468	35.9916	33.0889	10.7189	9.54402	11.9323	3.31206	1.72773	0.0358247	0.109488	up	yes
MSTRG.16704	Potri.009G081200	Potri.009G081200.1	GO:0000287(magnesium ion binding);GO:0004427(inorganic diphosphatase activity);GO:0005829(cytosol);GO:0006796(phosphate-containing compound metabolic process);GO:0009507(chloroplast);GO:0009536(plastid);GO:0009570(chloroplast stroma);GO:0009579(thylakoid);GO:0009651(response to salt stress);GO:0009941(chloroplast envelope);GO:0016020(membrane);GO:0016462(pyrophosphatase activity);GO:0042742(defen…	00190(Oxidative phosphorylation)	K01507	EC:3.6.1.1	hypothetical protein	20.8707	15.5177	19.4249	0.019141	0.044775	0.18138	8.61347	3.10659	0.00332698	0.0266239	up	yes
MSTRG.16705	Potri.009G081300	Potri.009G081300.1	GO:0004033(aldo-keto reductase (NADP) activity);GO:0005737(cytoplasm);GO:0005829(cytosol);GO:0006012(galactose metabolic process);GO:0010349(L-galactose dehydrogenase activity);GO:0019853(L-ascorbic acid biosynthetic process);GO:0055114(oxidation-reduction process)	00053(Ascorbate and aldarate metabolism)	K17744	EC:1.1.1.316	L-galactose dehydrogenase family protein	6.77514	5.01568	5.80814	0.0418795	0.213678	0.184535	3.78484	1.92023	0.0271636	0.0917894	up	yes
MSTRG.16716	Potri.009G082500	Potri.009G082500.1	GO:0005794(Golgi apparatus);GO:0016413(O-acetyltransferase activity);GO:0071554(cell wall organization or biogenesis)	NA	NA	NA	NA	3.82279	3.29236	3.82032	0.439928	0.284356	0.243257	2.47796	1.30915	0.0292954	0.0961292	up	yes
MSTRG.16722	Potri.009G084000	Potri.009G084000.1	GO:0003674(molecular_function);GO:0005634(nucleus);GO:0008150(biological_process)	NA	NA	NA	NA	13.0116	10.4405	13.7527	0.222409	0.397035	0.392064	5.27557	2.39933	0.00924126	0.0469407	up	yes
MSTRG.16727	Potri.009G084732	Potri.009G084732.1	GO:0000287(magnesium ion binding);GO:0004743(pyruvate kinase activity);GO:0005524(ATP binding);GO:0005829(cytosol);GO:0006096(glycolytic process);GO:0006629(lipid metabolic process);GO:0009507(chloroplast);GO:0009570(chloroplast stroma);GO:0010431(seed maturation);GO:0016301(kinase activity);GO:0030955(potassium ion binding);GO:0046686(response to cadmium ion)	01200(Carbon metabolism);01230(Biosynthesis of amino acids);00010(Glycolysis / Gluconeogenesis);00620(Pyruvate metabolism);00230(Purine metabolism)	K00873	EC:2.7.1.40	hypothetical protein	5.80516	4.8473	5.84192	0.229672	0	0.122782	3.40555	1.76789	0.0193383	0.0741264	up	yes
MSTRG.16731	Potri.009G085100	Potri.009G085100.2	GO:0005200(structural constituent of cytoskeleton);GO:0005618(cell wall);GO:0005737(cytoplasm);GO:0005774(vacuolar membrane);GO:0005829(cytosol);GO:0005886(plasma membrane);GO:0007017(microtubule-based process);GO:0009507(chloroplast);GO:0009570(chloroplast stroma);GO:0045298(tubulin complex);GO:0046686(response to cadmium ion);GO:0071258(cellular response to gravity)	04145(Phagosome)	K07374	NA	hypothetical protein	1565.51	1244.37	1650.68	25.8003	22.6742	21.6987	28.3645	4.82602	0.00112526	0.016187	up	yes
MSTRG.16740	Potri.009G086800	Potri.009G086800.1	GO:0005215(transporter activity);GO:0016020(membrane);GO:0016021(integral component of membrane);GO:0022857(transmembrane transporter activity);GO:0055085(transmembrane transport)	NA	NA	NA	NA	2.01691	1.82388	2.33953	0	0	0	2.13819	1.09639	0.0136179	0.0594367	up	yes
MSTRG.16741	Potri.009G086900	Potri.009G086900.1	NA	NA	NA	NA	NA	98.9322	71.2492	89.6114	5.4623	5.07091	5.87864	5.8143	2.53961	0.00359656	0.0276651	up	yes
MSTRG.16745	Potri.009G087200	Potri.009G087200.1	GO:0003700(transcription factor activity, sequence-specific DNA binding);GO:0005737(cytoplasm);GO:0005856(cytoskeleton);GO:0005886(plasma membrane);GO:0008270(zinc ion binding);GO:0051015(actin filament binding);GO:0051017(actin filament bundle assembly)	NA	NA	NA	NA	100.759	70.4125	117.356	0.121128	0.054621	0	25.4503	4.66961	0.00168933	0.0192127	up	yes
MSTRG.16763	Potri.009G090000	Potri.009G090000.1	GO:0003735(structural constituent of ribosome);GO:0008270(zinc ion binding);GO:0022627(cytosolic small ribosomal subunit)	03010(Ribosome)	K02980	NA	40S ribosomal protein S29	100.539	76.1584	99.0619	14.9038	15.3647	15.5491	2.6327	1.39654	0.00511024	0.0337466	up	yes
MSTRG.16772	Potri.009G090800	Potri.009G090800.1	GO:0003674(molecular_function);GO:0008150(biological_process)	NA	NA	NA	NA	14.7539	10.2708	13.9926	0.397841	0.208022	0.345862	4.52643	2.17837	0.0072703	0.0410505	up	yes
MSTRG.16773	Potri.009G090900	Potri.009G090900.1	GO:0005737(cytoplasm)	NA	NA	NA	NA	2.90988	2.42392	3.36591	0.055262	0	0.03118	2.09989	1.07032	0.0157768	0.0650821	up	yes
MSTRG.16782	Potri.009G092200	Potri.009G092200.1	GO:0003674(molecular_function);GO:0005634(nucleus);GO:0008150(biological_process)	NA	NA	NA	NA	22.0117	15.2723	23.8256	0.178371	0.160887	0.207909	5.67727	2.5052	0.000593612	0.0125245	up	yes
MSTRG.16784	Potri.009G092300	Potri.009G092300.1	NA	NA	NA	NA	NA	533.906	391.341	600.415	0	0.032262	0	170.817	7.41631	0.000190782	0.00939665	up	yes
MSTRG.16788	Potri.009G092700	Potri.009G092700.1	GO:0005737(cytoplasm);GO:0008479(queuine tRNA-ribosyltransferase activity);GO:0008616(queuosine biosynthetic process)	NA	NA	NA	NA	32.9039	32.8681	30.205	10.6596	10.7841	11.4358	3.09185	1.62847	0.00637921	0.0381137	up	yes
MSTRG.16800	Potri.009G093900	Potri.009G093900.1	GO:0005576(extracellular region);GO:0008152(metabolic process);GO:0047513(1,2-alpha-L-fucosidase activity);GO:0048046(apoplast)	00511(Other glycan degradation)	K15923	EC:3.2.1.51	hypothetical protein	7.81409	6.36081	9.67674	0.395015	0.48198	0.519226	3.103	1.63367	0.0446722	0.126995	up	yes
MSTRG.16803	Potri.009G094800	Potri.009G094800.1	GO:0005524(ATP binding);GO:0005829(cytosol);GO:0016310(phosphorylation);GO:0019509(L-methionine biosynthetic process from methylthioadenosine);GO:0042802(identical protein binding);GO:0046522(S-methyl-5-thioribose kinase activity);GO:0071281(cellular response to iron ion);GO:0071369(cellular response to ethylene stimulus);GO:0071732(cellular response to nitric oxide)	00270(Cysteine and methionine metabolism)	K00899	EC:2.7.1.100	5-methylthioribose kinase family protein	28.5526	19.7216	30.7533	0.8246	1.26065	0.925419	4.79059	2.2602	0.0441376	0.125945	up	yes
MSTRG.1681	Potri.001G222200	Potri.001G222200.2;Potri.001G222200.4	GO:0005509(calcium ion binding);GO:0005515(protein binding);GO:0005634(nucleus);GO:0005737(cytoplasm);GO:0005774(vacuolar membrane);GO:0005829(cytosol);GO:0005886(plasma membrane)	04070(Phosphatidylinositol signaling system);04626(Plant-pathogen interaction)	K02183	NA	calmodulin-7	357.881	308.613	330.492	80.8464	68.2712	78.3846	2.95412	1.56273	0.0266879	0.0909686	up	yes
MSTRG.16812	Potri.009G095900	Potri.009G095900.1	GO:0006810(transport);GO:0030173(integral component of Golgi membrane)	NA	NA	NA	NA	10.6706	8.93943	11.5339	2.04131	1.88887	1.89575	2.13071	1.09133	0.00817304	0.0439659	up	yes
MSTRG.16815	Potri.009G096200	Potri.009G096200.2	GO:0003674(molecular_function);GO:0005739(mitochondrion);GO:0005783(endoplasmic reticulum);GO:0005789(endoplasmic reticulum membrane);GO:0008150(biological_process);GO:0016021(integral component of membrane)	NA	NA	NA	NA	12.695	10.2255	14.8887	1.12482	1.09133	1.16298	2.75741	1.46331	0.0145011	0.0616697	up	yes
MSTRG.16817	Potri.009G096400	Potri.009G096400.1	GO:0005634(nucleus);GO:0008150(biological_process);GO:0016787(hydrolase activity)	NA	NA	NA	NA	37.8169	27.809	34.3731	1.68302	1.57922	1.45979	6.56895	2.71566	0.00445661	0.0309945	up	yes
MSTRG.16819	Potri.009G096700	Potri.009G096700.1	GO:0005215(transporter activity);GO:0016021(integral component of membrane);GO:0098656(anion transmembrane transport)	NA	NA	NA	NA	7.14294	5.5041	7.23091	0.307957	0.321443	0.366825	2.89457	1.53335	0.0010397	0.0158522	up	yes
MSTRG.16828	Potri.009G097800	Potri.009G097800.2	GO:0000082(G1/S transition of mitotic cell cycle);GO:0005515(protein binding);GO:0005634(nucleus);GO:0007067(mitotic nuclear division);GO:0009735(response to cytokinin);GO:0009741(response to brassinosteroid);GO:0009744(response to sucrose);GO:0016538(cyclin-dependent protein serine/threonine kinase regulator activity);GO:0042127(regulation of cell proliferation);GO:0048316(seed development);GO:0…	04075(Plant hormone signal transduction)	K14505	NA	cyclin D3 family protein	19.8827	14.467	19.9598	0	0	0.025151	9.0565	3.17895	0.000393287	0.0108915	up	yes
MSTRG.16841	Potri.009G099800	Potri.009G099800.2	GO:0005634(nucleus);GO:0005829(cytosol);GO:0008171(O-methyltransferase activity);GO:0009805(coumarin biosynthetic process);GO:0009809(lignin biosynthetic process);GO:0032259(methylation);GO:0042409(caffeoyl-CoA O-methyltransferase activity);GO:0046686(response to cadmium ion);GO:0046872(metal ion binding)	00360(Phenylalanine metabolism);00940(Phenylpropanoid biosynthesis);00945(Stilbenoid, diarylheptanoid and gingerol biosynthesis);00941(Flavonoid biosynthesis)	K00588	EC:2.1.1.104	caffeoyl-CoA O-methyltransferase family protein	320.556	218.206	270.085	2.94191	2.69274	2.16105	33.9878	5.08695	0.00552857	0.0351047	up	yes
MSTRG.16848	Potri.009G100400	Potri.009G100400.3	GO:0004674(protein serine/threonine kinase activity);GO:0005524(ATP binding);GO:0005886(plasma membrane);GO:0006468(protein phosphorylation);GO:0016021(integral component of membrane);GO:0016301(kinase activity)	04626(Plant-pathogen interaction)	K13430	EC:2.7.11.1	serine/threonine-protein kinase PBS1	3.81822	2.61013	3.13405	0.177686	0.0455317	0.235509	2.05758	1.04095	0.0450844	0.127754	up	yes
MSTRG.16870	Potri.009G103200	Potri.009G103200.2	GO:0003677(DNA binding);GO:0005634(nucleus);GO:0006351(transcription, DNA-templated);GO:0006355(regulation of transcription, DNA-templated)	NA	NA	NA	NA	2.74146	2.74118	3.40005	0	0	0	3.03336	1.60092	0.0183963	0.0717639	up	yes
MSTRG.16879	Potri.009G104600	Potri.009G104600.1	GO:0009717(isoflavonoid biosynthetic process);GO:0033987(2-hydroxyisoflavanone dehydratase activity);GO:0046287(isoflavonoid metabolic process);GO:0052689(carboxylic ester hydrolase activity)	03410(Base excision repair)	K03575	EC:3.2.2.-	A/G-specific adenine glycosylase muty	10.9198	7.97301	9.87303	0.05433	0	0.068529	4.98455	2.31746	0.00254082	0.0234207	up	yes
MSTRG.16881	Potri.009G105000	Potri.009G105000.1	GO:0005634(nucleus);GO:0008152(metabolic process);GO:0052689(carboxylic ester hydrolase activity)	03410(Base excision repair)	K03575	EC:3.2.2.-	A/G-specific adenine glycosylase muty	11.2702	8.5149	9.42319	0.332359	0.087431	0.144286	5.29052	2.40341	0.0242163	0.0855411	up	yes
MSTRG.16890	Potri.009G106100	Potri.009G106100.1	GO:0005515(protein binding);GO:0005634(nucleus);GO:0008150(biological_process)	NA	NA	NA	NA	9.47937	6.79016	8.51026	0.281663	0.167987	0.0717849	3.94663	1.98062	0.0279894	0.0937707	up	yes
MSTRG.16893	Potri.009G106600	Potri.009G106600.2	GO:0003677(DNA binding);GO:0003700(transcription factor activity, sequence-specific DNA binding);GO:0005634(nucleus);GO:0006351(transcription, DNA-templated);GO:0006355(regulation of transcription, DNA-templated);GO:0009266(response to temperature stimulus);GO:0009740(gibberellic acid mediated signaling pathway);GO:0010452(histone H3-K36 methylation);GO:0043565(sequence-specific DNA binding);GO:0…	04075(Plant hormone signal transduction)	K14491	NA	two-component response regulator ARR12	15.7721	10.8959	18.042	0.316566	0.387605	0.372741	3.52051	1.81579	0.0147481	0.0623388	up	yes
MSTRG.16900	Potri.009G107700	Potri.009G107700.1	GO:0051213(dioxygenase activity)	00941(Flavonoid biosynthesis)	K05278	EC:1.14.11.23	flavonol synthase/flavanone 3-hydroxylase-like	2.20788	3.15044	2.49448	0.323724	0.401482	0.611467	4.3978	2.13678	0.0287484	0.0952423	up	yes
MSTRG.16915	Potri.009G109900	Potri.009G109900.1;Potri.009G109900.2	GO:0004467(long-chain fatty acid-CoA ligase activity);GO:0005524(ATP binding);GO:0005634(nucleus);GO:0005783(endoplasmic reticulum);GO:0006631(fatty acid metabolic process);GO:0006633(fatty acid biosynthetic process);GO:0009506(plasmodesma);GO:0010025(wax biosynthetic process);GO:0010143(cutin biosynthetic process);GO:0010311(lateral root formation);GO:0031957(very long-chain fatty acid-CoA ligas…	01212(Fatty acid metabolism);00061(Fatty acid biosynthesis);00071(Fatty acid degradation);04146(Peroxisome)	K01897	EC:6.2.1.3	LONG-CHAIN ACYL-COA SYNTHETASE 2 family protein	8.23083	5.45669	7.56023	0.0261769	0	0	3.17217	1.66547	0.00844291	0.0447372	up	yes
MSTRG.16930	Potri.009G112300	Potri.009G112300.3;Potri.009G112300.4	GO:0003841(1-acylglycerol-3-phosphate O-acyltransferase activity);GO:0005739(mitochondrion);GO:0008152(metabolic process);GO:0016021(integral component of membrane);GO:0016024(CDP-diacylglycerol biosynthetic process);GO:0016746(transferase activity, transferring acyl groups)	00561(Glycerolipid metabolism);00564(Glycerophospholipid metabolism)	K13513	EC:2.3.1.- 2.3.1.51	hypothetical protein	15.5475	9.5116	17.4859	0.0725804	0.321201	0.282295	4.30734	2.1068	0.00811625	0.043832	up	yes
MSTRG.16931	Potri.009G112500	Potri.009G112500.1	NA	NA	NA	NA	NA	8.58285	5.76232	7.79928	0	0	0	3.48152	1.79972	0.00815288	0.0439165	up	yes
MSTRG.16939	Potri.009G113300	Potri.009G113300.1	GO:0000139(Golgi membrane);GO:0005768(endosome);GO:0005794(Golgi apparatus);GO:0005802(trans-Golgi network);GO:0016021(integral component of membrane);GO:0016757(transferase activity, transferring glycosyl groups);GO:0071555(cell wall organization);GO:0080147(root hair cell development)	NA	NA	NA	NA	32.7743	24.5927	34.4759	2.62391	2.96973	2.89962	3.4816	1.79975	0.0116303	0.0539238	up	yes
MSTRG.16941	Potri.009G113600	Potri.009G113600.1	GO:0005351(sugar:proton symporter activity);GO:0005355(glucose transmembrane transporter activity);GO:0005887(integral component of plasma membrane);GO:0035428(hexose transmembrane transport);GO:0046323(glucose import)	NA	NA	NA	NA	8.85398	5.74303	7.66003	0.033869	0.069069	0.041871	3.33003	1.73553	0.0239682	0.0849895	up	yes
MSTRG.16944	Potri.009G113700	Potri.009G113700.1	GO:0004430(1-phosphatidylinositol 4-kinase activity);GO:0005886(plasma membrane)	00562(Inositol phosphate metabolism);04070(Phosphatidylinositol signaling system)	K00888	EC:2.7.1.67	phosphatidylinositol 4-kinase family protein	30.7073	22.1016	29.2234	1.93128	1.32205	1.67554	5.32908	2.41389	0.00299663	0.025261	up	yes
MSTRG.16952	Potri.009G115400	Potri.009G115400.2	GO:0004553(hydrolase activity, hydrolyzing O-glycosyl compounds);GO:0030247(polysaccharide binding);GO:0046658(anchored component of plasma membrane)	00500(Starch and sucrose metabolism)	K19891	EC:3.2.1.39	hypothetical protein	57.9769	41.8389	56.5762	0.229974	0.0897718	0.3316	16.1903	4.01706	0.00094945	0.0153748	up	yes
MSTRG.16953	Potri.009G115500	Potri.009G115500.2	GO:0003779(actin binding);GO:0005829(cytosol);GO:0005886(plasma membrane);GO:0009826(unidimensional cell growth);GO:0030036(actin cytoskeleton organization)	NA	NA	NA	NA	63.6582	45.2759	60.4144	2.33563	2.01209	1.64104	8.09231	3.01655	0.0144103	0.0614186	up	yes
MSTRG.16954	Potri.009G115600	Potri.009G115600.1	GO:0004674(protein serine/threonine kinase activity);GO:0005524(ATP binding);GO:0005634(nucleus);GO:0005886(plasma membrane);GO:0006468(protein phosphorylation);GO:0016021(integral component of membrane);GO:0016301(kinase activity);GO:0016310(phosphorylation)	04626(Plant-pathogen interaction)	K13430	EC:2.7.11.1	serine/threonine-protein kinase NAK	12.0184	9.01376	11.9107	0.581249	0.683402	0.842532	3.35519	1.74639	0.014957	0.0628856	up	yes
MSTRG.16979	Potri.009G119200	Potri.009G119200.2;Potri.009G119200.6;Potri.009G119200.1;Potri.009G119200.7	GO:0004146(dihydrofolate reductase activity);GO:0004799(thymidylate synthase activity);GO:0005737(cytoplasm);GO:0005829(cytosol);GO:0006231(dTMP biosynthetic process);GO:0006545(glycine biosynthetic process);GO:0006730(one-carbon metabolic process);GO:0009257(10-formyltetrahydrofolate biosynthetic process);GO:0032259(methylation);GO:0055114(oxidation-reduction process)	00240(Pyrimidine metabolism);00790(Folate biosynthesis);00670(One carbon pool by folate)	K13998	EC:1.5.1.3 2.1.1.45	hypothetical protein	23.3013	20.6322	24.6745	0.546758	0.469206	0.805406	8.90651	3.15486	0.00481274	0.0325127	up	yes
MSTRG.16982	Potri.009G119500	Potri.009G119500.4;Potri.009G119500.3;Potri.009G119500.1	GO:0000139(Golgi membrane);GO:0005215(transporter activity);GO:0005622(intracellular);GO:0005739(mitochondrion);GO:0005794(Golgi apparatus);GO:0005886(plasma membrane);GO:0006810(transport);GO:0015031(protein transport)	00970(Aminoacyl-tRNA biosynthesis)	K02433	EC:6.3.5.6 6.3.5.7	Glutamyl-tRNA(Gln) amidotransferase subunit A	84.1523	64.1224	86.8034	15.2767	13.7821	16.0142	2.00421	1.00303	0.00931211	0.0471861	up	yes
MSTRG.16984	Potri.009G119800	Potri.009G119800.1	GO:0005737(cytoplasm);GO:0005829(cytosol);GO:0006457(protein folding)	04141(Protein processing in endoplasmic reticulum)	K09503	NA	DnaJ homolog	12.111	9.80486	13.2468	0.282212	0.391205	0.249671	5.12602	2.35784	0.0136117	0.0594297	up	yes
MSTRG.16995	Potri.009G121300	Potri.009G121300.2	GO:0004197(cysteine-type endopeptidase activity);GO:0005615(extracellular space);GO:0005764(lysosome);GO:0051603(proteolysis involved in cellular protein catabolic process)	04626(Plant-pathogen interaction)	K01373	EC:3.4.22.41	cysteine proteinase RD19a	43.9623	32.602	38.6871	2.71446	2.0018	2.45762	5.53872	2.46955	0.014674	0.0621355	up	yes
MSTRG.16998	Potri.009G121500	Potri.009G121500.1	GO:0000347(THO complex);GO:0003677(DNA binding);GO:0003678(DNA helicase activity);GO:0005515(protein binding);GO:0005524(ATP binding);GO:0005634(nucleus);GO:0005829(cytosol);GO:0006268(DNA unwinding involved in DNA replication);GO:0006270(DNA replication initiation);GO:0007049(cell cycle);GO:0008094(DNA-dependent ATPase activity);GO:0042555(MCM complex);GO:0046872(metal ion binding)	03030(DNA replication)	K02212	EC:3.6.4.12	hypothetical protein	9.40222	6.47434	9.07018	0.023519	0.020885	0	3.71269	1.89246	0.00388919	0.0288451	up	yes
MSTRG.17004	Potri.009G122500	Potri.009G122500.2	GO:0003723(RNA binding);GO:0008150(biological_process);GO:0009507(chloroplast)	NA	NA	NA	NA	1.32782	3.8129	1.35507	0.588321	0.911	0.602021	15.6222	3.96552	0.000246487	0.00996097	up	yes
MSTRG.1701	Potri.001G227000	Potri.001G227000.2	GO:0005737(cytoplasm)	00561(Glycerolipid metabolism);00564(Glycerophospholipid metabolism)	K13506	EC:2.3.1.15	uncharacterized LOC103446271	76.9261	53.9141	77.3019	0	0.081754	0	25.6045	4.67833	0.00112981	0.0161993	up	yes
MSTRG.17023	Potri.009G125000	Potri.009G125000.3	GO:0000220(vacuolar proton-transporting V-type ATPase, V0 domain);GO:0007035(vacuolar acidification);GO:0016021(integral component of membrane);GO:0046961(proton-transporting ATPase activity, rotational mechanism)	00190(Oxidative phosphorylation);04145(Phagosome)	K02155	NA	Vacuolar ATP synthase 16 kDa proteolipid subunit 1/3/5 family protein	106.888	80.6151	98.4685	18.5142	17.6008	20.8048	2.28378	1.19142	0.0405754	0.118921	up	yes
MSTRG.17033	Potri.009G126000	Potri.009G126000.1	GO:0003674(molecular_function);GO:0005739(mitochondrion);GO:0009733(response to auxin)	04075(Plant hormone signal transduction)	K14488	NA	hypothetical protein	48.665	33.0311	44.252	0	0.249468	0	17.5664	4.13475	0.0123118	0.0557406	up	yes
MSTRG.17039	Potri.009G129500	Potri.009G129500.1	GO:0004807(triose-phosphate isomerase activity);GO:0005829(cytosol);GO:0006094(gluconeogenesis);GO:0006096(glycolytic process);GO:0019563(glycerol catabolic process);GO:0046166(glyceraldehyde-3-phosphate biosynthetic process)	01200(Carbon metabolism);01230(Biosynthesis of amino acids);00010(Glycolysis / Gluconeogenesis);00051(Fructose and mannose metabolism);00562(Inositol phosphate metabolism);00710(Carbon fixation in photosynthetic organisms)	K01803	EC:5.3.1.1	triosephosphate isomerase family protein	33.5398	22.189	28.4457	0.661978	0.912049	0.892285	6.70281	2.74477	0.0189867	0.0732649	up	yes
MSTRG.17049	Potri.009G130500	Potri.009G130500.1	GO:0004040(amidase activity);GO:0016884(carbon-nitrogen ligase activity, with glutamine as amido-N-donor)	00330(Arginine and proline metabolism);00360(Phenylalanine metabolism);00380(Tryptophan metabolism)	K01426	EC:3.5.1.4	hypothetical protein	3.97549	2.85621	4.43828	0	0.0144574	0	2.83417	1.50293	0.0242112	0.085541	up	yes
MSTRG.17062	Potri.009G132100	Potri.009G132100.1	GO:0003333(amino acid transmembrane transport);GO:0005886(plasma membrane);GO:0015171(amino acid transmembrane transporter activity)	04075(Plant hormone signal transduction)	K13946	NA	auxin influx carrier family protein	82.5675	54.7781	75.0939	0	0	0.020074	25.299	4.66101	0.000643711	0.0131408	up	yes
MSTRG.17063	Potri.009G132200	Potri.009G132200.4;Potri.009G132200.1	GO:0005576(extracellular region);GO:0051707(response to other organism)	03013(RNA transport)	K14297	NA	nuclear pore complex protein Nup96 homolog	7.6381	5.35896	7.3064	0.0323779	0.168217	0.0622321	3.32185	1.73199	0.0289921	0.0956523	up	yes
MSTRG.17064	Potri.009G132500	Potri.009G132500.1;Potri.009G132500.2	GO:0003674(molecular_function);GO:0005576(extracellular region);GO:0031225(anchored component of membrane);GO:0051707(response to other organism)	03013(RNA transport)	K14297	NA	nuclear pore complex protein Nup96 homolog	44.4707	35.0451	39.8742	0	0.03643	0	24.9272	4.63965	0.00069984	0.0134715	up	yes
MSTRG.17068	Potri.009G133100	Potri.009G133100.1	GO:0003779(actin binding);GO:0005622(intracellular);GO:0005737(cytoplasm);GO:0015629(actin cytoskeleton);GO:0030042(actin filament depolymerization)	NA	NA	NA	NA	81.4617	54.7202	80.1249	0	0	0	23.8308	4.57476	0.000250612	0.00996097	up	yes
MSTRG.17074	Potri.009G134000	Potri.009G134000.1	GO:0003677(DNA binding);GO:0003700(transcription factor activity, sequence-specific DNA binding);GO:0005515(protein binding);GO:0005634(nucleus);GO:0006351(transcription, DNA-templated);GO:0009751(response to salicylic acid);GO:0009753(response to jasmonic acid);GO:0010224(response to UV-B);GO:0045892(negative regulation of transcription, DNA-templated);GO:1903086(negative regulation of sinapate …	00190(Oxidative phosphorylation);00860(Porphyrin and chlorophyll metabolism)	K02259	NA	hypothetical protein	12.2007	8.38338	12.6516	0	0	0.027954	4.12971	2.04604	0.000892665	0.0150436	up	yes
MSTRG.171	Potri.001G024900	Potri.001G024900.1	GO:0005509(calcium ion binding);GO:0005544(calcium-dependent phospholipid binding);GO:0006970(response to osmotic stress);GO:0009408(response to heat);GO:0009409(response to cold);GO:0009414(response to water deprivation);GO:0009506(plasmodesma);GO:0009507(chloroplast);GO:0009651(response to salt stress);GO:0009737(response to abscisic acid);GO:0009986(cell surface)	NA	NA	NA	NA	4.21414	3.22236	5.14714	0	0	0	2.13637	1.09516	0.049319	0.135534	up	yes
MSTRG.17118	Potri.009G139800	Potri.009G139800.1	GO:0005829(cytosol);GO:0008171(O-methyltransferase activity);GO:0008757(S-adenosylmethionine-dependent methyltransferase activity);GO:0019438(aromatic compound biosynthetic process)	00943(Isoflavonoid biosynthesis)	K13262	EC:2.1.1.150	trans-resveratrol di-O-methyltransferase	2.93792	2.80201	3.00047	0	0	0	3.44582	1.78485	1.61968e-05	0.00855792	up	yes
MSTRG.17121	Potri.009G140100	Potri.009G140100.1	GO:0005089(Rho guanyl-nucleotide exchange factor activity);GO:0005515(protein binding);GO:0005634(nucleus);GO:0005829(cytosol);GO:0009860(pollen tube growth);GO:0016324(apical plasma membrane);GO:0080092(regulation of pollen tube growth)	NA	NA	NA	NA	13.2225	9.46183	10.5851	0.0698212	0.17711	0.0354621	6.04746	2.59633	0.0220616	0.0807574	up	yes
MSTRG.17129	Potri.009G142300	Potri.009G142300.1	GO:0004568(chitinase activity);GO:0006040(amino sugar metabolic process);GO:0008061(chitin binding);GO:0008843(endochitinase activity);GO:0016231(beta-N-acetylglucosaminidase activity);GO:0050832(defense response to fungus)	00520(Amino sugar and nucleotide sugar metabolism)	K01183	EC:3.2.1.14	hypothetical protein	2.30871	1.74676	1.89995	0	0.022849	0	2.16708	1.11575	0.0428704	0.123423	up	yes
MSTRG.17164	Potri.009G147500	Potri.009G147500.4	GO:0003674(molecular_function);GO:0008150(biological_process);GO:0009507(chloroplast)	NA	NA	NA	NA	43.4552	35.2143	44.4053	0.13121	0.138551	0.191975	23.3345	4.54439	0.00192089	0.0203314	up	yes
MSTRG.17168	Potri.009G148000	Potri.009G147900.1;Potri.009G148000.1	GO:0003674(molecular_function);GO:0005737(cytoplasm);GO:0006979(response to oxidative stress);GO:0009408(response to heat);GO:0009644(response to high light intensity);GO:0042542(response to hydrogen peroxide)	04141(Protein processing in endoplasmic reticulum)	K13993	NA	hypothetical protein	31.2855	21.4293	31.4148	0.057584	0.153931	0.120073	9.2325	3.20672	0.00274788	0.024359	up	yes
MSTRG.17169	Potri.009G148100	Potri.009G148100.1	GO:0008150(biological_process);GO:0009507(chloroplast);GO:0046872(metal ion binding)	NA	NA	NA	NA	28.2963	19.2468	24.7845	0.106032	0.07413	0.092005	9.51745	3.25057	0.00265882	0.023991	up	yes
MSTRG.17176	Potri.009G148600	Potri.009G148600.1	GO:0005215(transporter activity);GO:0005634(nucleus);GO:0005886(plasma membrane);GO:0009507(chloroplast);GO:0015207(adenine transmembrane transporter activity);GO:0015208(guanine transmembrane transporter activity);GO:0015210(uracil transmembrane transporter activity);GO:0015294(solute:cation symporter activity);GO:0016020(membrane);GO:0016021(integral component of membrane);GO:0022857(transmembr…	NA	NA	NA	NA	34.1807	24.572	30.9027	2.22752	1.88346	2.10379	4.55236	2.18661	0.00345946	0.0271042	up	yes
MSTRG.17177	Potri.009G148800	Potri.009G148800.1	GO:0004664(prephenate dehydratase activity);GO:0005829(cytosol);GO:0006571(tyrosine biosynthetic process);GO:0009094(L-phenylalanine biosynthetic process);GO:0009507(chloroplast);GO:0009570(chloroplast stroma);GO:0010244(response to low fluence blue light stimulus by blue low-fluence system);GO:0016597(amino acid binding);GO:0047769(arogenate dehydratase activity);GO:0080167(response to karrikin)	01230(Biosynthesis of amino acids);00400(Phenylalanine, tyrosine and tryptophan biosynthesis)	K05359	EC:4.2.1.91 4.2.1.51	prephenate dehydratase family protein	18.6472	14.1069	17.6275	0.430781	0.515357	0.540177	6.08307	2.6048	0.00246329	0.0230978	up	yes
MSTRG.17178	Potri.009G148900	Potri.009G148900.2;Potri.009G148900.3	GO:0005576(extracellular region);GO:0007275(multicellular organism development);GO:0008083(growth factor activity);GO:0008283(cell proliferation);GO:0030154(cell differentiation)	NA	NA	NA	NA	8.07349	5.46272	8.06909	0.099996	0.038658	0.031532	2.85202	1.51198	0.00528981	0.0342967	up	yes
MSTRG.17194	Potri.009G150600	Potri.009G150600.2	GO:0003824(catalytic activity);GO:0005634(nucleus);GO:0005737(cytoplasm);GO:0005829(cytosol);GO:0009226(nucleotide-sugar biosynthetic process);GO:0048040(UDP-glucuronate decarboxylase activity);GO:0048046(apoplast);GO:0050662(coenzyme binding);GO:0071555(cell wall organization)	00520(Amino sugar and nucleotide sugar metabolism)	K12449	NA	UDP-D-APIOSE/UDP-D-XYLOSE SYNTHASE 1 family protein	134.094	95.9811	122.635	8.58922	8.09726	8.95237	5.22059	2.38421	0.0026081	0.0237692	up	yes
MSTRG.17200	Potri.009G151500	Potri.009G151500.1	GO:0004674(protein serine/threonine kinase activity);GO:0005524(ATP binding);GO:0005634(nucleus);GO:0006468(protein phosphorylation);GO:0009506(plasmodesma);GO:0016301(kinase activity)	04933(AGE-RAGE signaling pathway in diabetic complications)	K04371	EC:2.7.11.24	mitogen-activated protein kinase 3-like	4.26049	3.84278	4.32921	0.0476954	0.0486327	0.0888455	3.91475	1.96892	0.00385412	0.0287122	up	yes
MSTRG.17209	Potri.009G152800	Potri.009G152800.5	GO:0003871(5-methyltetrahydropteroyltriglutamate-homocysteine S-methyltransferase activity);GO:0005576(extracellular region);GO:0005829(cytosol);GO:0008705(methionine synthase activity);GO:0050667(homocysteine metabolic process)	01230(Biosynthesis of amino acids);00270(Cysteine and methionine metabolism);00450(Selenocompound metabolism)	K00549	EC:2.1.1.14	hypothetical protein	617.136	454.676	575.973	115.887	105.263	120.798	2.05272	1.03754	0.0284355	0.094574	up	yes
MSTRG.17229	Potri.009G156800	Potri.009G156600.1;Potri.009G156800.1	GO:0005507(copper ion binding);GO:0009809(lignin biosynthetic process);GO:0016722(oxidoreductase activity, oxidizing metal ions)	00053(Ascorbate and aldarate metabolism)	K00423	EC:1.10.3.3	L-ascorbate oxidase-like	44.496	28.7014	41.3068	0	0	0	12.6563	3.66179	0.00121483	0.0167034	up	yes
MSTRG.1724	Potri.001G233000	Potri.001G233000.1	GO:0005576(extracellular region);GO:0008150(biological_process)	NA	NA	NA	NA	112.737	77.9372	105.367	5.7596	5.97036	6.64259	5.23341	2.38775	0.00559893	0.0353565	up	yes
MSTRG.17254	Potri.009G159700	Potri.009G159700.1	GO:0005507(copper ion binding);GO:0016722(oxidoreductase activity, oxidizing metal ions)	00053(Ascorbate and aldarate metabolism)	K00423	EC:1.10.3.3	ascorbate oxidase precursor family protein	52.2765	38.038	50.3979	0	0.032205	0.11859	19.1064	4.25598	0.000583377	0.0124463	up	yes
MSTRG.17288	Potri.009G164100	Potri.009G164100.2	GO:0003924(GTPase activity);GO:0005198(structural molecule activity);GO:0005515(protein binding);GO:0009507(chloroplast);GO:0009534(chloroplast thylakoid);GO:0009570(chloroplast stroma);GO:0010020(chloroplast fission);GO:0043621(protein self-association)	NA	NA	NA	NA	9.53689	7.64846	9.32836	0.92556	0.720158	1.01418	2.6989	1.43237	0.0137286	0.0596711	up	yes
MSTRG.17300	Potri.009G165800	Potri.009G165800.1	GO:0005515(protein binding);GO:0005634(nucleus);GO:0007049(cell cycle);GO:0016538(cyclin-dependent protein serine/threonine kinase regulator activity);GO:0051301(cell division);GO:0051726(regulation of cell cycle)	NA	NA	NA	NA	14.2635	10.0597	12.7643	0	0	0	4.58611	2.19727	0.0070376	0.0402798	up	yes
MSTRG.17309	Potri.009G167800	Potri.009G167800.1	GO:0003674(molecular_function);GO:0005576(extracellular region);GO:0005615(extracellular space);GO:0008150(biological_process);GO:0048046(apoplast)	NA	NA	NA	NA	61.0542	45.9782	65.5304	0	0	0	23.1405	4.53235	0.00015522	0.00926824	up	yes
MSTRG.17318	Potri.009G168800	Potri.009G168800.1	GO:0003674(molecular_function);GO:0005634(nucleus);GO:0008150(biological_process)	NA	NA	NA	NA	3.49783	2.58649	3.14842	0	0.060078	0.1415	2.22827	1.15592	0.0472651	0.131705	up	yes
MSTRG.17339	Potri.010G000600	Potri.010G000600.1	GO:0004864(protein phosphatase inhibitor activity);GO:0004872(receptor activity);GO:0005634(nucleus);GO:0005737(cytoplasm);GO:0009738(abscisic acid-activated signaling pathway);GO:0010427(abscisic acid binding);GO:0080163(regulation of protein serine/threonine phosphatase activity)	NA	NA	NA	NA	31.0003	23.1828	31.4681	0.077403	0	0	12.2217	3.61137	0.000328499	0.0106331	up	yes
MSTRG.17348	Potri.010G001600	Potri.010G001600.1	GO:0004674(protein serine/threonine kinase activity);GO:0005524(ATP binding);GO:0005886(plasma membrane);GO:0006468(protein phosphorylation);GO:0016021(integral component of membrane);GO:0016301(kinase activity)	04626(Plant-pathogen interaction)	K13430	EC:2.7.11.1	serine/threonine-protein kinase PBS1-like	21.5298	16.4285	19.4281	0.886358	0.944486	1.2785	5.23478	2.38813	0.015093	0.0632062	up	yes
MSTRG.17362	Potri.010G003100	Potri.010G003100.2	GO:0009658(chloroplast organization);GO:0009707(chloroplast outer membrane)	04144(Endocytosis)	K05747	NA	pherophorin like protein	6.8576	5.06367	7.02138	0.0241424	0	0	3.36932	1.75246	0.00189917	0.0201811	up	yes
MSTRG.1737	Potri.001G233400	Potri.001G233400.3	GO:0005783(endoplasmic reticulum);GO:0005887(integral component of plasma membrane);GO:0019829(cation-transporting ATPase activity)	00190(Oxidative phosphorylation)	K01535	EC:3.6.3.6	plasma membrane H+-ATPase	36.1443	28.5714	34.9091	2.89807	2.37277	2.51558	4.94567	2.30617	0.00431498	0.0304035	up	yes
MSTRG.17374	Potri.010G004400	Potri.010G004400.2	GO:0005576(extracellular region);GO:0005618(cell wall);GO:0016787(hydrolase activity);GO:0052689(carboxylic ester hydrolase activity);GO:0071555(cell wall organization)	NA	NA	NA	NA	21.5287	15.4068	23.2114	0.0353353	0.0729182	0	7.75895	2.95586	0.00131501	0.0173386	up	yes
MSTRG.1738	Potri.001G233700	Potri.001G233700.2;Potri.001G233700.4	GO:0005871(kinesin complex);GO:0007018(microtubule-based movement);GO:0008574(ATP-dependent microtubule motor activity, plus-end-directed)	04144(Endocytosis)	K10396	NA	kinesin-1-like protein PSS1	69.2322	51.7851	73.0714	0.421577	0.474448	0.541415	17.5354	4.1322	0.000345178	0.010701	up	yes
MSTRG.17382	Potri.010G005500	Potri.010G005500.1	GO:0004650(polygalacturonase activity);GO:0005576(extracellular region);GO:0005773(vacuole);GO:0005975(carbohydrate metabolic process);GO:0009505(plant-type cell wall);GO:0016829(lyase activity);GO:0071555(cell wall organization)	00040(Pentose and glucuronate interconversions);00500(Starch and sucrose metabolism)	K01184	EC:3.2.1.15	polygalacturonase ADPG1-like	9.20326	7.57743	9.2086	0.676042	0.716779	0.681746	3.49185	1.80399	0.00115139	0.0163121	up	yes
MSTRG.17389	Potri.010G010600	Potri.010G010600.1	GO:0003674(molecular_function);GO:0008150(biological_process);GO:0009507(chloroplast)	NA	NA	NA	NA	3.33413	2.30366	2.91167	0	0	0	2.06408	1.0455	0.0352362	0.108247	up	yes
MSTRG.17393	Potri.010G010900	Potri.010G010900.1	GO:0016787(hydrolase activity)	00590(Arachidonic acid metabolism);04146(Peroxisome)	K08726	EC:3.3.2.10 3.1.3.76	hypothetical protein	10.751	9.48619	11.883	0.963629	0.759628	0.878774	3.69125	1.88411	0.00444437	0.0309351	up	yes
MSTRG.17396	Potri.010G011400	Potri.010G011400.1	GO:0006855(drug transmembrane transport);GO:0015238(drug transmembrane transporter activity)	NA	NA	NA	NA	3.63853	2.70403	3.91792	0	0	0	2.08386	1.05926	0.00634793	0.0380081	up	yes
MSTRG.17443	Potri.010G013500	Potri.010G013500.1;Potri.010G013500.3	GO:0003777(microtubule motor activity);GO:0005871(kinesin complex);GO:0007018(microtubule-based movement);GO:0016887(ATPase activity)	04144(Endocytosis)	K10396	NA	hypothetical protein	25.4025	19.3758	24.9359	2.62277	2.44297	2.66885	3.16797	1.66356	0.000309704	0.0104992	up	yes
MSTRG.17447	Potri.010G014200	Potri.010G014200.1	GO:0005737(cytoplasm);GO:0008150(biological_process)	00531(Glycosaminoglycan degradation)	K10532	EC:2.3.1.78	uncharacterized LOC101767625	21.2259	16.7914	22.142	1.01525	0.881013	0.587502	5.93572	2.56942	0.0227549	0.0822526	up	yes
MSTRG.17482	Potri.010G025300	Potri.010G025300.1	GO:0000139(Golgi membrane);GO:0000271(polysaccharide biosynthetic process);GO:0005515(protein binding);GO:0005768(endosome);GO:0005794(Golgi apparatus);GO:0005802(trans-Golgi network);GO:0009969(xyloglucan biosynthetic process);GO:0010411(xyloglucan metabolic process);GO:0016021(integral component of membrane);GO:0016740(transferase activity);GO:0016757(transferase activity, transferring glycosyl…	NA	NA	NA	NA	27.3095	21.5517	27.1945	3.29998	2.8141	2.79232	3.36841	1.75207	0.00966932	0.0481719	up	yes
MSTRG.17513	Potri.010G029100	Potri.010G029100.4;Potri.010G029100.1	GO:0004356(glutamate-ammonia ligase activity)	01230(Biosynthesis of amino acids);00630(Glyoxylate and dicarboxylate metabolism);00910(Nitrogen metabolism);00250(Alanine, aspartate and glutamate metabolism);00220(Arginine biosynthesis)	K01915	EC:6.3.1.2	glutamine synthetase family protein	51.4491	35.597	46.9369	0	0.0439318	0.016254	18.4845	4.20825	0.00125385	0.0169674	up	yes
MSTRG.1755	Potri.001G236400	Potri.001G236400.2;Potri.001G236400.3	GO:0003779(actin binding);GO:0005622(intracellular);GO:0005634(nucleus);GO:0005737(cytoplasm);GO:0005886(plasma membrane);GO:0015629(actin cytoskeleton);GO:0030042(actin filament depolymerization)	NA	NA	NA	NA	100.78	76.8038	111.737	8.47537	8.23034	8.42656	3.94964	1.98172	0.00214579	0.0214157	up	yes
MSTRG.17589	Potri.010G031500	Potri.010G031500.1	GO:0005576(extracellular region);GO:0005774(vacuolar membrane);GO:0005886(plasma membrane);GO:0006814(sodium ion transport);GO:0006885(regulation of pH);GO:0009651(response to salt stress);GO:0010107(potassium ion import);GO:0015081(sodium ion transmembrane transporter activity);GO:0015385(sodium:proton antiporter activity);GO:0015386(potassium:proton antiporter activity);GO:0016021(integral comp…	NA	NA	NA	NA	25.3191	19.0613	26.295	0.311394	0.14967	0.0997902	9.47529	3.24417	0.00496952	0.0331308	up	yes
MSTRG.17591	Potri.010G031800	Potri.010G031800.3	GO:0000911(cytokinesis by cell plate formation);GO:0000914(phragmoplast assembly);GO:0005524(ATP binding);GO:0005819(spindle);GO:0005874(microtubule);GO:0005886(plasma membrane);GO:0006468(protein phosphorylation);GO:0007349(cellularization);GO:0008017(microtubule binding);GO:0009506(plasmodesma);GO:0009524(phragmoplast);GO:0009555(pollen development);GO:0009556(microsporogenesis);GO:0009574(prep…	04140(Regulation of autophagy)	K08269	EC:2.7.11.1	uncharacterized LOC100217148	6.06712	4.59837	5.93752	0.145561	0.152244	0.19404	3.10325	1.63378	0.00133766	0.0174468	up	yes
MSTRG.17597	Potri.010G033400	Potri.010G033400.1	GO:0003674(molecular_function);GO:0005886(plasma membrane);GO:0008150(biological_process);GO:0031225(anchored component of membrane)	NA	NA	NA	NA	84.2518	59.4553	88.8746	0.848579	0.464222	0.340042	16.7938	4.06985	0.0114487	0.0533326	up	yes
MSTRG.17613	Potri.010G035300	Potri.010G035300.1	GO:0004674(protein serine/threonine kinase activity);GO:0005886(plasma membrane);GO:0007166(cell surface receptor signaling pathway)	04933(AGE-RAGE signaling pathway in diabetic complications)	K04447	EC:2.7.10.2	tyrosine kinase family protein	8.61982	5.76117	8.65977	0.361942	0.132837	0.327998	2.18945	1.13057	0.0234385	0.0836938	up	yes
MSTRG.17629	Potri.010G038200	Potri.010G038200.2	GO:0005618(cell wall);GO:0033609(oxalate metabolic process);GO:0046564(oxalate decarboxylase activity)	NA	NA	NA	NA	1.48279	1.89089	2.02613	0	0	0	3.13845	1.65005	0.0334506	0.104437	up	yes
MSTRG.17631	Potri.010G038300	Potri.010G038300.1	GO:0000271(polysaccharide biosynthetic process);GO:0005794(Golgi apparatus);GO:0016757(transferase activity, transferring glycosyl groups)	00500(Starch and sucrose metabolism);00520(Amino sugar and nucleotide sugar metabolism)	K13648	EC:2.4.1.43	probable galacturonosyltransferase 15	23.9162	19.3517	22.9551	0	0	0	13.6622	3.77212	0.000139519	0.00899259	up	yes
MSTRG.17634	Potri.010G038600	Potri.010G038600.1	GO:0003674(molecular_function);GO:0005634(nucleus);GO:0008150(biological_process)	00620(Pyruvate metabolism)	K01069	EC:3.1.2.6	uncharacterized LOC102700269	10.5503	8.58853	11.7882	0	0.034364	0	5.60911	2.48777	0.00280899	0.0245739	up	yes
MSTRG.17635	Potri.010G038900	Potri.010G038900.2	GO:0009507(chloroplast)	NA	NA	NA	NA	3.85714	2.93848	3.72194	0	0	0	2.56435	1.35859	0.00226533	0.0220567	up	yes
MSTRG.17655	Potri.010G040900	Potri.010G040800.1;Potri.010G040900.1	GO:0004650(polygalacturonase activity);GO:0005576(extracellular region);GO:0005618(cell wall);GO:0008150(biological_process);GO:0048046(apoplast)	NA	NA	NA	NA	12.9326	8.68551	11.1407	0	0.0255113	0	5.84228	2.54653	0.0183394	0.0716587	up	yes
MSTRG.17657	Potri.010G041100	Potri.010G041100.1;Potri.010G041100.2	GO:0004089(carbonate dehydratase activity);GO:0005737(cytoplasm);GO:0005829(cytosol);GO:0008270(zinc ion binding);GO:0009507(chloroplast);GO:0009535(chloroplast thylakoid membrane);GO:0009570(chloroplast stroma);GO:0009941(chloroplast envelope);GO:0015976(carbon utilization);GO:0042742(defense response to bacterium);GO:0048046(apoplast)	00910(Nitrogen metabolism)	K01673	EC:4.2.1.1	hypothetical protein	15.3208	11.1338	13.8872	0.321692	0.273548	0.23731	6.58185	2.71849	0.00868033	0.0454138	up	yes
MSTRG.17671	Potri.010G043200	Potri.010G043200.2	GO:0004674(protein serine/threonine kinase activity);GO:0005524(ATP binding);GO:0005576(extracellular region);GO:0005886(plasma membrane);GO:0006468(protein phosphorylation);GO:0006952(defense response);GO:0016021(integral component of membrane);GO:0016032(viral process);GO:0016301(kinase activity)	04075(Plant hormone signal transduction);04626(Plant-pathogen interaction)	K13416	EC:2.7.10.1 2.7.11.1	BRASSINOSTEROID INSENSITIVE 1-associated receptor kinase 1-like	18.6565	14.0044	18.539	0.141988	0.119685	0.18482	7.04724	2.81706	8.78931e-05	0.00855792	up	yes
MSTRG.17680	Potri.010G044300	Potri.010G044300.1	GO:0005576(extracellular region);GO:0005739(mitochondrion);GO:0008150(biological_process)	NA	NA	NA	NA	7.44065	5.36645	8.85519	0	0	0.0339505	2.80641	1.48873	0.0154695	0.0642688	up	yes
MSTRG.1769	Potri.001G237200	Potri.001G237200.2;Potri.001G237200.4	GO:0003824(catalytic activity);GO:0005829(cytosol);GO:0005886(plasma membrane);GO:0009225(nucleotide-sugar metabolic process);GO:0033320(UDP-D-xylose biosynthetic process);GO:0042732(D-xylose metabolic process);GO:0048040(UDP-glucuronate decarboxylase activity)	00500(Starch and sucrose metabolism);00520(Amino sugar and nucleotide sugar metabolism)	K08678	EC:4.1.1.35	dtdp-glucose 4-6-dehydratase	305.232	211.665	270.002	0	0	0	110.826	6.79215	0.000313714	0.0105923	up	yes
MSTRG.1770	Potri.001G237600	Potri.001G237600.1	GO:0003674(molecular_function);GO:0005576(extracellular region);GO:0009505(plant-type cell wall);GO:0009506(plasmodesma);GO:0051707(response to other organism)	NA	NA	NA	NA	30.401	23.3241	29.3462	1.86204	1.36655	1.8989	4.7521	2.24856	0.0100202	0.0490476	up	yes
MSTRG.17704	Potri.010G046700	Potri.010G046700.3	GO:0003674(molecular_function);GO:0005634(nucleus);GO:0008150(biological_process)	NA	NA	NA	NA	33.3572	23.4345	34.1719	0.03723	0.118633	0	11.2188	3.48784	0.00375791	0.028323	up	yes
MSTRG.1771	Potri.001G237700	Potri.001G237700.1	NA	NA	NA	NA	NA	7.59491	11.0971	7.31826	0.392542	0.254726	0.506867	17.827	4.15599	0.00537283	0.0346072	up	yes
MSTRG.17711	Potri.010G047900	Potri.010G047900.2	GO:0004560(alpha-L-fucosidase activity);GO:0005576(extracellular region);GO:0008152(metabolic process);GO:0009505(plant-type cell wall);GO:0016788(hydrolase activity, acting on ester bonds);GO:0048046(apoplast);GO:0052689(carboxylic ester hydrolase activity)	00511(Other glycan degradation)	K01206	EC:3.2.1.51	GDSL-like Lipase/Acylhydrolase superfamily protein	8.75371	6.41687	8.01992	0	0	0.028736	4.37868	2.1305	0.00276692	0.0244367	up	yes
MSTRG.17716	Potri.010G047600	Potri.010G047600.1	GO:0004722(protein serine/threonine phosphatase activity);GO:0006470(protein dephosphorylation);GO:0009507(chloroplast);GO:0046872(metal ion binding)	04075(Plant hormone signal transduction);04931(Insulin resistance)	K14497	EC:3.1.3.16	hypothetical protein	2.04143	1.93755	1.811	0	0	0	3.01091	1.5902	0.0026321	0.0238581	up	yes
MSTRG.17737	Potri.010G051400	Potri.010G051400.1	GO:0005634(nucleus);GO:0006869(lipid transport);GO:0007165(signal transduction);GO:0008142(oxysterol binding);GO:0008202(steroid metabolic process);GO:0008289(lipid binding);GO:0035091(phosphatidylinositol binding)	NA	NA	NA	NA	19.0746	17.8585	17.2144	2.39886	1.867	1.32012	6.84831	2.77575	0.0487897	0.13461	up	yes
MSTRG.17756	Potri.010G053400	Potri.010G053400.2	GO:0009408(response to heat);GO:0009507(chloroplast);GO:0009644(response to high light intensity);GO:0042542(response to hydrogen peroxide)	04141(Protein processing in endoplasmic reticulum)	K13993	NA	hypothetical protein	17.3688	13.4205	15.7486	0.468668	0.849771	0.773466	6.01324	2.58814	0.0268066	0.0910608	up	yes
MSTRG.1777	Potri.001G238700	Potri.001G238700.1	GO:0005515(protein binding);GO:0005737(cytoplasm);GO:0009408(response to heat)	04141(Protein processing in endoplasmic reticulum)	K13993	NA	17.4 kDa class I heat shock family protein	93.7227	69.5927	79.6657	0	0.086788	0	46.2126	5.53022	0.00155653	0.0184351	up	yes
MSTRG.17773	Potri.010G055700	Potri.010G055700.1	GO:0005737(cytoplasm);GO:0008150(biological_process)	NA	NA	NA	NA	7.96402	5.94042	7.46026	0	0	0	4.23736	2.08317	0.00196602	0.0204365	up	yes
MSTRG.17795	Potri.010G058200	Potri.010G058200.1	GO:0004672(protein kinase activity);GO:0004674(protein serine/threonine kinase activity);GO:0005524(ATP binding);GO:0005886(plasma membrane);GO:0006468(protein phosphorylation);GO:0007169(transmembrane receptor protein tyrosine kinase signaling pathway);GO:0016021(integral component of membrane);GO:0016301(kinase activity)	04075(Plant hormone signal transduction)	K13415	EC:2.7.10.1 2.7.11.1	systemin receptor SR160	27.8202	18.5687	25.0713	0	0.023244	0	9.48525	3.24569	0.00287069	0.0247803	up	yes
MSTRG.17828	Potri.010G062900	Potri.010G062900.1	GO:0005634(nucleus);GO:0005829(cytosol);GO:0005983(starch catabolic process);GO:0009414(response to water deprivation);GO:0009507(chloroplast);GO:0016161(beta-amylase activity)	00500(Starch and sucrose metabolism)	K01177	EC:3.2.1.2	hypothetical protein	7.50925	5.20952	6.35634	0.56452	0.52501	0.679869	2.52357	1.33547	0.0293396	0.0961733	up	yes
MSTRG.17832	Potri.010G063500	Potri.010G063500.1	GO:0005887(integral component of plasma membrane);GO:0008519(ammonium transmembrane transporter activity);GO:0015695(organic cation transport);GO:0019740(nitrogen utilization);GO:0072488(ammonium transmembrane transport)	03018(RNA degradation)	K07573	NA	uncharacterized LOC100263947	14.7662	11.2167	12.7765	0.346188	0.341696	0.467438	5.76679	2.52777	0.00657975	0.0388407	up	yes
MSTRG.17856	Potri.010G065500	Potri.010G065500.2	GO:0000166(nucleotide binding);GO:0003676(nucleic acid binding);GO:0003723(RNA binding);GO:0005622(intracellular);GO:0005623(cell);GO:0006810(transport);GO:0006913(nucleocytoplasmic transport)	NA	NA	NA	NA	7.11397	5.88096	6.59919	0.264839	0.136583	0.125716	4.33371	2.1156	0.00688898	0.0398168	up	yes
MSTRG.17859	Potri.010G066200	Potri.010G066200.1	GO:0003674(molecular_function);GO:0005634(nucleus);GO:0005773(vacuole);GO:0008150(biological_process)	NA	NA	NA	NA	6.57129	4.43775	6.99055	0.0225644	0.0885273	0.168034	2.64268	1.402	0.00806132	0.0437145	up	yes
MSTRG.17864	Potri.010G066400	Potri.010G066400.1	GO:0003735(structural constituent of ribosome);GO:0022625(cytosolic large ribosomal subunit);GO:0070180(large ribosomal subunit rRNA binding)	03010(Ribosome)	K02894	NA	60S ribosomal protein L23-like	135.79	103.709	133.704	21.1868	22.1008	23.8685	2.46475	1.30144	0.00930653	0.047172	up	yes
MSTRG.17873	Potri.010G067100	Potri.010G067100.1;Potri.010G067100.4	GO:0003779(actin binding);GO:0005198(structural molecule activity);GO:0005515(protein binding);GO:0005737(cytoplasm);GO:0005885(Arp2/3 protein complex);GO:0007015(actin filament organization);GO:0010090(trichome morphogenesis);GO:0034314(Arp2/3 complex-mediated actin nucleation);GO:0042995(cell projection)	04144(Endocytosis)	K05758	NA	hypothetical protein	51.551	42.9365	58.8434	0.05863	0.004635	0.10191	22.6125	4.49905	0.00039092	0.0108915	up	yes
MSTRG.17888	Potri.010G069200	Potri.010G069200.1	GO:0005515(protein binding);GO:0005618(cell wall);GO:0005634(nucleus);GO:0008150(biological_process)	NA	NA	NA	NA	4.13373	3.36908	4.29171	0.17373	0.0799205	0.169084	2.51122	1.32839	0.00172161	0.0192726	up	yes
MSTRG.17889	Potri.010G069400	Potri.010G069400.1	GO:0003777(microtubule motor activity);GO:0005871(kinesin complex);GO:0007018(microtubule-based movement);GO:0016887(ATPase activity)	04144(Endocytosis)	K10396	NA	kinesin-like protein KIF3A	9.37828	7.64768	9.71345	0.046694	0	0.071721	5.13985	2.36173	4.41904e-05	0.00855792	up	yes
MSTRG.1789	Potri.001G240000	Potri.001G240000.1	GO:0004553(hydrolase activity, hydrolyzing O-glycosyl compounds);GO:0030247(polysaccharide binding);GO:0046658(anchored component of plasma membrane)	00500(Starch and sucrose metabolism)	K19891	EC:3.2.1.39	glucan endo-1,3-beta-glucosidase 1-like	46.1074	33.3625	44.2215	0.824427	1.20522	0.879557	10.1388	3.34182	0.0113738	0.053176	up	yes
MSTRG.17906	Potri.010G071000	Potri.010G071000.1	GO:0005515(protein binding);GO:0005737(cytoplasm);GO:0005829(cytosol);GO:0005886(plasma membrane);GO:0005975(carbohydrate metabolic process);GO:0006099(tricarboxylic acid cycle);GO:0006108(malate metabolic process);GO:0009506(plasmodesma);GO:0016615(malate dehydrogenase activity);GO:0030060(L-malate dehydrogenase activity);GO:0048046(apoplast)	01200(Carbon metabolism);00020(Citrate cycle (TCA cycle));00620(Pyruvate metabolism);00630(Glyoxylate and dicarboxylate metabolism);00710(Carbon fixation in photosynthetic organisms);00270(Cysteine and methionine metabolism)	K00025	EC:1.1.1.37	malate dehydrogenase	82.4138	56.2337	75.8301	4.9821	4.98432	5.98555	4.13503	2.0479	0.0141535	0.0606686	up	yes
MSTRG.17910	Potri.010G071500	Potri.010G071500.1	GO:0005887(integral component of plasma membrane);GO:0022891(substrate-specific transmembrane transporter activity)	NA	NA	NA	NA	3.38299	2.89221	3.81343	0	0	0.0313558	2.6383	1.39961	0.00518766	0.034003	up	yes
MSTRG.17928	Potri.010G073500	Potri.010G073500.1	GO:0003674(molecular_function);GO:0005783(endoplasmic reticulum);GO:0005794(Golgi apparatus);GO:0008150(biological_process);GO:0009507(chloroplast);GO:0016021(integral component of membrane)	NA	NA	NA	NA	13.1471	8.95606	12.1955	0.037802	0.231275	0	5.16219	2.36798	0.0382473	0.114278	up	yes
MSTRG.17941	Potri.010G076200	Potri.010G076200.3;Potri.010G076200.4;Potri.010G076200.2	GO:0003674(molecular_function);GO:0005634(nucleus);GO:0005737(cytoplasm);GO:0005874(microtubule);GO:0008150(biological_process)	NA	NA	NA	NA	41.0822	27.9416	42.4581	1.82182	1.70493	1.55855	4.539	2.18238	0.00661301	0.0389654	up	yes
MSTRG.17958	Potri.010G078300	Potri.010G078300.2;Potri.010G078300.5	GO:0003700(transcription factor activity, sequence-specific DNA binding);GO:0005515(protein binding);GO:0005634(nucleus);GO:0006351(transcription, DNA-templated);GO:0009733(response to auxin);GO:0009734(auxin-activated signaling pathway);GO:0010102(lateral root morphogenesis);GO:0045892(negative regulation of transcription, DNA-templated)	04075(Plant hormone signal transduction)	K14484	NA	aux/IAA family protein	6.92998	4.90244	5.73985	0	0	0	3.7925	1.92315	0.0180203	0.0708916	up	yes
MSTRG.17975	Potri.010G081300	Potri.010G081300.8	GO:0003743(translation initiation factor activity);GO:0005737(cytoplasm);GO:0006351(transcription, DNA-templated);GO:0006355(regulation of transcription, DNA-templated);GO:0006417(regulation of translation);GO:0007275(multicellular organism development);GO:0010586(miRNA metabolic process);GO:0030529(intracellular ribonucleoprotein complex);GO:0031047(gene silencing by RNA);GO:0035019(somatic stem…	00500(Starch and sucrose metabolism);00460(Cyanoamino acid metabolism);00940(Phenylpropanoid biosynthesis)	K01188	EC:3.2.1.21	beta-glucosidase 40-like	24.7375	17.7884	24.1539	0.942343	1.07454	0.927038	4.96775	2.31259	0.0324405	0.102452	up	yes
MSTRG.1798	Potri.001G240900	Potri.001G240900.1	GO:0005576(extracellular region);GO:0006949(syncytium formation);GO:0009505(plant-type cell wall);GO:0009664(plant-type cell wall organization);GO:0009826(unidimensional cell growth);GO:0009828(plant-type cell wall loosening);GO:0009831(plant-type cell wall modification involved in multidimensional cell growth);GO:0016020(membrane)	NA	NA	NA	NA	326.109	245.457	305.985	0.04206	0.101394	0.14194	130.265	7.02531	0.000169874	0.00939309	up	yes
MSTRG.17988	Potri.010G083300	Potri.010G083300.1	GO:0003779(actin binding);GO:0005634(nucleus)	03013(RNA transport)	K09291	NA	nuclear-pore anchor	19.0836	14.3845	21.6544	0.685654	0.689894	0.624863	4.43723	2.14966	0.00654373	0.0387156	up	yes
MSTRG.18018	Potri.010G087700	Potri.010G087700.1	GO:0003677(DNA binding);GO:0005634(nucleus);GO:0006355(regulation of transcription, DNA-templated);GO:0008270(zinc ion binding);GO:0016746(transferase activity, transferring acyl groups)	03010(Ribosome)	K02964	NA	uncharacterized LOC103432514	15.8373	11.9337	15.13	1.66669	1.72169	1.38527	3.10268	1.63352	0.0313742	0.100579	up	yes
MSTRG.18024	Potri.010G088300	Potri.010G088300.1	GO:0003674(molecular_function);GO:0005739(mitochondrion);GO:0008150(biological_process)	03015(mRNA surveillance pathway)	K14399	EC:2.7.1.78	Clp1-domain-containing protein	15.9214	12.7244	17.321	0.0255051	0.0276557	0	7.72506	2.94955	0.000904332	0.0150995	up	yes
MSTRG.18030	Potri.010G089200	Potri.010G089200.1	GO:0005737(cytoplasm);GO:0006596(polyamine biosynthetic process);GO:0010487(thermospermine synthase activity)	00270(Cysteine and methionine metabolism);00330(Arginine and proline metabolism);00410(beta-Alanine metabolism);00480(Glutathione metabolism)	K00797	EC:2.5.1.16	spermidine synthase	58.6029	42.3363	53.741	0.213813	0.239746	0.240482	19.447	4.28148	0.000660643	0.0131408	up	yes
MSTRG.18037	Potri.010G089900	Potri.010G089900.1	GO:0046658(anchored component of plasma membrane)	NA	NA	NA	NA	27.6075	20.2579	27.5715	0.028875	0	0	18.5385	4.21245	0.000143006	0.00903744	up	yes
MSTRG.18078	Potri.010G094100	Potri.010G094100.1	GO:0005768(endosome);GO:0005774(vacuolar membrane);GO:0005802(trans-Golgi network);GO:0008757(S-adenosylmethionine-dependent methyltransferase activity);GO:0032259(methylation)	NA	NA	NA	NA	54.0752	41.162	47.9121	4.14465	3.42532	4.02789	5.15806	2.36683	0.00892284	0.046078	up	yes
MSTRG.18079	Potri.010G094200	Potri.010G094200.1	GO:0003674(molecular_function);GO:0005576(extracellular region);GO:0005634(nucleus);GO:0008150(biological_process);GO:0016021(integral component of membrane)	NA	NA	NA	NA	26.2701	17.3598	24.1568	1.93227	2.20807	1.97016	2.92838	1.5501	0.0417728	0.121411	up	yes
MSTRG.18111	Potri.010G098000	Potri.010G098000.1	GO:0003677(DNA binding);GO:0005886(plasma membrane);GO:0008150(biological_process)	NA	NA	NA	NA	13.1071	9.89799	12.4857	0.416275	0.366463	0.250622	4.1746	2.06164	0.0110304	0.0521045	up	yes
MSTRG.18132	Potri.010G100600	Potri.010G100600.1	GO:0005576(extracellular region);GO:0006508(proteolysis);GO:0006869(lipid transport);GO:0008233(peptidase activity);GO:0008289(lipid binding);GO:0009506(plasmodesma)	NA	NA	NA	NA	6.97977	5.2587	7.57348	0	0	0	3.32587	1.73373	0.00233182	0.0223788	up	yes
MSTRG.18133	Potri.010G100700	Potri.010G100700.1	GO:0003674(molecular_function);GO:0005634(nucleus);GO:0008150(biological_process)	NA	NA	NA	NA	11.2818	9.01494	9.99431	0	0	0	7.34559	2.87688	0.00193036	0.0203553	up	yes
MSTRG.18137	Potri.010G101400	Potri.010G101400.2	GO:0003677(DNA binding);GO:0003700(transcription factor activity, sequence-specific DNA binding);GO:0005634(nucleus);GO:0006351(transcription, DNA-templated);GO:0006355(regulation of transcription, DNA-templated);GO:0009723(response to ethylene);GO:0050793(regulation of developmental process)	NA	NA	NA	NA	7.05654	13.7886	5.60855	1.84775	1.37335	2.43514	26.6294	4.73495	0.0270957	0.0917453	up	yes
MSTRG.18143	Potri.010G102300	Potri.010G102300.1	GO:0004553(hydrolase activity, hydrolyzing O-glycosyl compounds);GO:0005576(extracellular region);GO:0005618(cell wall);GO:0010154(fruit development);GO:0010411(xyloglucan metabolic process);GO:0016762(xyloglucan:xyloglucosyl transferase activity);GO:0016798(hydrolase activity, acting on glycosyl bonds);GO:0042546(cell wall biogenesis);GO:0048046(apoplast);GO:0071555(cell wall organization);GO:00…	04075(Plant hormone signal transduction)	K14504	EC:2.4.1.207	xyloglucan endotransglucosylase/hydrolase protein 24-like	17.0529	12.6866	15.847	0	0	0.100849	7.56479	2.9193	0.0017754	0.0194879	up	yes
MSTRG.18145	Potri.010G102400	Potri.010G102400.1	GO:0016491(oxidoreductase activity);GO:0055114(oxidation-reduction process)	00730(Thiamine metabolism);00900(Terpenoid backbone biosynthesis)	K01662	EC:2.2.1.7	1-deoxy-D-xylulose-5-phosphate synthase-like	3.89169	2.87098	3.67499	0.034519	0.030535	0	2.41385	1.27133	0.00951202	0.0478084	up	yes
MSTRG.18150	Potri.010G102900	Potri.010G102900.1	GO:0000155(phosphorelay sensor kinase activity);GO:0000160(phosphorelay signal transduction system);GO:0004673(protein histidine kinase activity);GO:0004721(phosphoprotein phosphatase activity);GO:0005034(osmosensor activity);GO:0005515(protein binding);GO:0005783(endoplasmic reticulum);GO:0005789(endoplasmic reticulum membrane);GO:0005886(plasma membrane);GO:0006468(protein phosphorylation);GO:0…	04075(Plant hormone signal transduction)	K14489	EC:2.7.13.3	cytokinin response 1 family protein	23.732	15.9976	21.74	0.0285929	0.0138288	0.0644339	7.78974	2.96158	0.00152755	0.0182547	up	yes
MSTRG.18167	Potri.010G105900	Potri.010G105900.1	GO:0000266(mitochondrial fission);GO:0003924(GTPase activity);GO:0005525(GTP binding);GO:0005737(cytoplasm);GO:0005739(mitochondrion);GO:0005874(microtubule);GO:0005886(plasma membrane);GO:0005938(cell cortex);GO:0007005(mitochondrion organization);GO:0007049(cell cycle);GO:0009504(cell plate);GO:0009506(plasmodesma);GO:0009524(phragmoplast);GO:0010152(pollen maturation);GO:0016020(membrane);GO:0…	04144(Endocytosis)	K01528	EC:3.6.5.5	dynamin	94.205	68.0606	86.5046	2.59953	2.42037	3.6885	8.59843	3.10407	0.019789	0.0752828	up	yes
MSTRG.18187	Potri.010G108100	Potri.010G108100.1	GO:0003674(molecular_function);GO:0005576(extracellular region);GO:0006810(transport);GO:0009506(plasmodesma);GO:0016021(integral component of membrane);GO:0016032(viral process)	NA	NA	NA	NA	70.434	54.8473	68.2573	0	0	0	33.6492	5.0725	6.92325e-05	0.00855792	up	yes
MSTRG.18195	Potri.010G109200	Potri.010G109200.1	GO:0004553(hydrolase activity, hydrolyzing O-glycosyl compounds);GO:0005576(extracellular region);GO:0008810(cellulase activity);GO:0009507(chloroplast);GO:0030245(cellulose catabolic process);GO:0042547(cell wall modification involved in multidimensional cell growth)	00500(Starch and sucrose metabolism)	K01179	EC:3.2.1.4	endoglucanase 23-like	2.5325	1.94382	2.05714	0	0	0	2.36712	1.24314	0.0351308	0.108071	up	yes
MSTRG.18196	Potri.010G109300	Potri.010G109300.2	GO:0004857(enzyme inhibitor activity)	00040(Pentose and glucuronate interconversions);00500(Starch and sucrose metabolism)	K01051	EC:3.1.1.11	pectinesterase-1	98.543	74.0639	97.4814	0.623077	0.305137	0.284808	27.8913	4.80174	0.00312333	0.0257802	up	yes
MSTRG.18197	Potri.010G109600	Potri.010G109600.1	GO:0000786(nucleosome);GO:0003677(DNA binding);GO:0005634(nucleus);GO:0006334(nucleosome assembly);GO:0006355(regulation of transcription, DNA-templated);GO:0009507(chloroplast)	NA	NA	NA	NA	4.12708	3.34926	4.23098	0	0	0	2.94085	1.55624	0.000428014	0.011135	up	yes
MSTRG.18199	Potri.010G109500	Potri.010G109500.2	GO:0004614(phosphoglucomutase activity);GO:0005829(cytosol);GO:0005978(glycogen biosynthetic process);GO:0006006(glucose metabolic process);GO:0009570(chloroplast stroma);GO:0009590(detection of gravity);GO:0010319(stromule);GO:0019252(starch biosynthetic process);GO:0019388(galactose catabolic process)	00010(Glycolysis / Gluconeogenesis);00030(Pentose phosphate pathway);00052(Galactose metabolism);00500(Starch and sucrose metabolism);00520(Amino sugar and nucleotide sugar metabolism);00230(Purine metabolism)	K01835	EC:5.4.2.2	cytosolic phosphoglucomutase family protein	39.7129	28.131	38.3915	1.7563	1.82747	2.34614	4.60814	2.20418	0.0136489	0.0594862	up	yes
MSTRG.18211	Potri.010G110800	Potri.010G110800.1	GO:0003674(molecular_function);GO:0008150(biological_process)	NA	NA	NA	NA	12.5766	16.8248	12.1996	1.00801	2.03524	1.23273	17.417	4.12242	0.0135854	0.0593998	up	yes
MSTRG.18230	Potri.010G112800	Potri.010G112800.1	GO:0005783(endoplasmic reticulum);GO:0005886(plasma membrane);GO:0009926(auxin polar transport);GO:0010252(auxin homeostasis);GO:0010329(auxin efflux transmembrane transporter activity)	00240(Pyrimidine metabolism);00450(Selenocompound metabolism)	K00384	EC:1.8.1.9	thioredoxin reductase NTRA-like	10.5645	7.61138	11.0593	0.002284	0.022693	0.055865	4.09838	2.03505	0.00139014	0.0176503	up	yes
MSTRG.18231	Potri.010G113100	Potri.010G113100.1	NA	NA	NA	NA	NA	7.9433	6.04711	8.13175	0	0	0	4.04104	2.01473	0.000551721	0.0121892	up	yes
MSTRG.18232	Potri.010G113300	Potri.010G113300.2	NA	NA	NA	NA	NA	12.3888	9.36573	12.7504	0	0	0	5.6732	2.50416	0.000368974	0.0108547	up	yes
MSTRG.18238	Potri.010G113900	Potri.010G113900.1	GO:0005634(nucleus);GO:0005737(cytoplasm)	04140(Regulation of autophagy)	K08332	NA	U-box domain-containing protein 14-like	9.21072	7.78796	10.1018	0.071776	0	0.138573	6.07602	2.60313	0.000901182	0.0150921	up	yes
MSTRG.18276	Potri.010G118700	Potri.010G118700.3	GO:0003676(nucleic acid binding);GO:0003700(transcription factor activity, sequence-specific DNA binding);GO:0005634(nucleus);GO:0006355(regulation of transcription, DNA-templated);GO:0044212(transcription regulatory region DNA binding);GO:0046872(metal ion binding)	NA	NA	NA	NA	8.93366	6.71453	8.19695	0.0463367	0.0677971	0	5.67291	2.50409	0.00747238	0.0416717	up	yes
MSTRG.18286	Potri.010G120100	Potri.010G120100.1	GO:0004672(protein kinase activity);GO:0004674(protein serine/threonine kinase activity);GO:0005515(protein binding);GO:0005524(ATP binding);GO:0005886(plasma membrane);GO:0006468(protein phosphorylation);GO:0007169(transmembrane receptor protein tyrosine kinase signaling pathway);GO:0009505(plant-type cell wall);GO:0009507(chloroplast);GO:0009570(chloroplast stroma);GO:0010069(zygote asymmetric …	04626(Plant-pathogen interaction)	K13420	EC:2.7.11.1	LRR receptor-like serine/threonine-protein kinase FLS2	34.3459	26.8155	36.0493	0.228565	0.119897	0.190979	12.4855	3.64218	7.30717e-05	0.00855792	up	yes
MSTRG.18287	Potri.010G120500	Potri.010G120500.1	GO:0003674(molecular_function);GO:0005576(extracellular region);GO:0005886(plasma membrane);GO:0008150(biological_process);GO:0016021(integral component of membrane)	NA	NA	NA	NA	29.9364	20.5243	26.4466	1.63376	1.49639	1.73655	4.09242	2.03295	0.00817519	0.0439659	up	yes
MSTRG.18296	Potri.010G121700	Potri.010G121700.1	GO:0004674(protein serine/threonine kinase activity);GO:0005524(ATP binding);GO:0005576(extracellular region);GO:0005886(plasma membrane);GO:0006468(protein phosphorylation);GO:0007169(transmembrane receptor protein tyrosine kinase signaling pathway);GO:0016021(integral component of membrane);GO:0016301(kinase activity);GO:0016310(phosphorylation)	04075(Plant hormone signal transduction)	K13415	EC:2.7.10.1 2.7.11.1	brassinosteroid LRR receptor kinase	4.87194	3.50105	4.44184	0	0.046696	0	2.78452	1.47743	0.017082	0.0685696	up	yes
MSTRG.18297	Potri.010G121800	Potri.010G121800.1	GO:0008375(acetylglucosaminyltransferase activity);GO:0016021(integral component of membrane);GO:0016757(transferase activity, transferring glycosyl groups)	04144(Endocytosis)	K12471	NA	clathrin interactor EPSIN 1	29.6752	19.6264	28.8925	0	0	0	8.83413	3.14309	0.000876791	0.015018	up	yes
MSTRG.18305	Potri.010G122300	Potri.010G122300.2;Potri.010G122300.6	GO:0000139(Golgi membrane);GO:0005789(endoplasmic reticulum membrane);GO:0005856(cytoskeleton);GO:0006457(protein folding);GO:0008092(cytoskeletal protein binding);GO:0009638(phototropism);GO:0009958(positive gravitropism)	04141(Protein processing in endoplasmic reticulum)	K09517	NA	DnaJ heat shock family protein	19.5154	15.6087	17.6451	9.06648	7.13333	9.02025	2.01301	1.00935	0.0370035	0.111818	up	yes
MSTRG.1831	Potri.001G245300	Potri.001G245300.1	GO:0000254(C-4 methylsterol oxidase activity);GO:0005506(iron ion binding);GO:0005783(endoplasmic reticulum);GO:0005789(endoplasmic reticulum membrane);GO:0006633(fatty acid biosynthetic process);GO:0009793(embryo development ending in seed dormancy);GO:0009941(chloroplast envelope);GO:0016021(integral component of membrane);GO:0016126(sterol biosynthetic process);GO:0080065(4-alpha-methyl-delta7…	00100(Steroid biosynthesis)	K14424	EC:1.14.13.72	sterol 4-alpha-methyl-oxidase 1 family protein	11.8067	9.26336	13.355	1.6379	1.34764	1.61968	2.1423	1.09916	0.0364633	0.110846	up	yes
MSTRG.18314	Potri.010G123600	Potri.010G123600.1	GO:0003674(molecular_function);GO:0005634(nucleus);GO:0008150(biological_process);GO:0016021(integral component of membrane)	NA	NA	NA	NA	2.32826	2.05155	2.22326	0	0	0.119321	2.42363	1.27717	0.018878	0.0730364	up	yes
MSTRG.18321	Potri.010G124000	Potri.010G124000.1	GO:0006629(lipid metabolic process);GO:0016020(membrane);GO:0016298(lipase activity)	00561(Glycerolipid metabolism)	K01054	EC:3.1.1.23	hypothetical protein	9.97165	8.58986	9.002	3.18705	2.97798	2.8166	2.01583	1.01138	0.0443998	0.126456	up	yes
MSTRG.18324	Potri.010G124800	Potri.010G124800.1;Potri.010G124800.2	GO:0003674(molecular_function);GO:0005576(extracellular region);GO:0008150(biological_process);GO:0016021(integral component of membrane)	NA	NA	NA	NA	20.0433	13.9343	18.4574	0.676363	0.558347	0.488364	4.90974	2.29565	0.00905392	0.046511	up	yes
MSTRG.18325	Potri.010G125200	Potri.010G125200.1	GO:0008898(S-adenosylmethionine-homocysteine S-methyltransferase activity);GO:0032259(methylation)	00270(Cysteine and methionine metabolism)	K00547	EC:2.1.1.10	homocysteine S-methyltransferase 1 family protein	10.2995	6.93555	8.58224	0.189436	0.207409	0.338882	3.78193	1.91912	0.0315106	0.100688	up	yes
MSTRG.18326	Potri.010G125400	Potri.010G125400.1	GO:0003824(catalytic activity);GO:0005829(cytosol);GO:0010584(pollen exine formation);GO:0016491(oxidoreductase activity);GO:0050662(coenzyme binding);GO:0055114(oxidation-reduction process);GO:0080110(sporopollenin biosynthetic process)	00940(Phenylpropanoid biosynthesis)	K09753	EC:1.2.1.44	cinnamoyl-CoA reductase 1-like	27.4983	19.9947	25.9646	0.522615	0.532547	0.929129	6.37551	2.67254	0.0160902	0.0658187	up	yes
MSTRG.18336	Potri.010G126800	Potri.010G126800.1	GO:0005737(cytoplasm);GO:0030001(metal ion transport);GO:0046914(transition metal ion binding);GO:0046916(cellular transition metal ion homeostasis)	NA	NA	NA	NA	2.92187	2.69535	3.14747	0.186789	0.210613	0.0580974	3.37678	1.75565	0.0291046	0.0957732	up	yes
MSTRG.18345	Potri.010G128200	Potri.010G128200.1	GO:0004190(aspartic-type endopeptidase activity);GO:0006508(proteolysis);GO:0030163(protein catabolic process)	NA	NA	NA	NA	0	11.7443	0	0	0.032041	0	3659.69	11.8375	0.00284566	0.0246668	up	yes
MSTRG.18370	Potri.010G131100	Potri.010G131100.1	GO:0016491(oxidoreductase activity);GO:0055114(oxidation-reduction process)	NA	NA	NA	NA	8.9089	7.81344	9.73707	0.069884	0.14063	0	6.1034	2.60961	0.00674335	0.0393899	up	yes
MSTRG.18377	Potri.010G131900	Potri.010G131900.1	GO:0005886(plasma membrane);GO:0016021(integral component of membrane);GO:0042626(ATPase activity, coupled to transmembrane movement of substances)	02010(ABC transporters)	K05681	NA	ATP-binding cassette	6.75789	4.88531	6.15758	0.303647	0.238156	0.296887	2.53536	1.34219	0.00103203	0.0157861	up	yes
MSTRG.18382	Potri.010G132300	Potri.010G132300.1	GO:0005802(trans-Golgi network);GO:0005886(plasma membrane)	04075(Plant hormone signal transduction)	K14514	NA	hypothetical protein	5.8743	3.8799	5.81414	0.0562185	0.0180364	0.0130576	2.29976	1.20149	0.00865442	0.0453491	up	yes
MSTRG.18386	Potri.010G132700	Potri.010G132700.1	GO:0004012(phospholipid-translocating ATPase activity);GO:0005802(trans-Golgi network);GO:0005886(plasma membrane);GO:0048194(Golgi vesicle budding)	NA	NA	NA	NA	4.80133	3.40154	5.09517	0.054185	0.015197	0.018798	2.15172	1.10549	0.00515907	0.0339085	up	yes
MSTRG.18396	Potri.010G134100	Potri.010G134100.3	GO:0004674(protein serine/threonine kinase activity);GO:0005515(protein binding);GO:0005524(ATP binding);GO:0005576(extracellular region);GO:0005886(plasma membrane);GO:0006468(protein phosphorylation);GO:0016021(integral component of membrane);GO:0016032(viral process);GO:0016301(kinase activity);GO:0051607(defense response to virus)	04075(Plant hormone signal transduction);04626(Plant-pathogen interaction)	K13416	EC:2.7.10.1 2.7.11.1	hypothetical protein	19.122	13.7852	20.6342	0.296681	0.247793	0.337837	5.07265	2.34274	0.0002438	0.00996097	up	yes
MSTRG.18418	Potri.010G137300	Potri.010G137300.1	GO:0003824(catalytic activity);GO:0005634(nucleus);GO:0006284(base-excision repair);GO:0008725(DNA-3-methyladenine glycosylase activity)	03410(Base excision repair)	K01246	EC:3.2.2.20	hypothetical protein	24.718	17.4868	30.843	0	0	0	6.73841	2.75241	0.00872421	0.0455722	up	yes
MSTRG.18431	Potri.010G140200	Potri.010G140200.1	GO:0006950(response to stress);GO:0016787(hydrolase activity)	NA	NA	NA	NA	25.0813	17.5101	16.7466	0	0	0	14.2176	3.82961	0.0217014	0.0798755	up	yes
MSTRG.18434	Potri.010G140900	Potri.010G140900.1	GO:0003674(molecular_function);GO:0005634(nucleus);GO:0005886(plasma membrane);GO:0008150(biological_process)	NA	NA	NA	NA	8.11911	5.78847	8.02154	0.018453	0	0	3.53773	1.82282	0.00137839	0.017607	up	yes
MSTRG.1844	Potri.001G246700	Potri.001G246700.1	GO:0008150(biological_process);GO:0008270(zinc ion binding);GO:0016021(integral component of membrane);GO:0005634(nucleus)	NA	NA	NA	NA	5.52108	4.50783	5.77959	0.0382972	0	0.0489542	3.72058	1.89553	0.000421694	0.0111291	up	yes
MSTRG.18441	Potri.010G141400	Potri.010G141400.1	GO:0009044(xylan 1,4-beta-xylosidase activity);GO:0009505(plant-type cell wall);GO:0031222(arabinan catabolic process);GO:0045493(xylan catabolic process);GO:0046556(alpha-L-arabinofuranosidase activity)	00500(Starch and sucrose metabolism);00520(Amino sugar and nucleotide sugar metabolism)	K15920	EC:3.2.1.37	beta-D-xylosidase 1	14.8236	10.5694	13.2202	0	0	0	6.62641	2.72823	0.00305748	0.025481	up	yes
MSTRG.18442	Potri.010G141600	Potri.010G141600.1	GO:0004568(chitinase activity);GO:0005576(extracellular region);GO:0005794(Golgi apparatus);GO:0006032(chitin catabolic process);GO:0009408(response to heat);GO:0009414(response to water deprivation);GO:0009651(response to salt stress);GO:0009735(response to cytokinin);GO:0009809(lignin biosynthetic process);GO:0009825(multidimensional cell growth);GO:0009873(ethylene-activated signaling pathway)…	00520(Amino sugar and nucleotide sugar metabolism)	K01183	EC:3.2.1.14	endochitinase CH25	1106.85	794.896	986.643	0	0.045488	0	448.13	8.80777	0.000186971	0.00939665	up	yes
MSTRG.1845	Potri.001G246900	Potri.001G246900.1	GO:0005198(structural molecule activity);GO:0005618(cell wall);GO:0005730(nucleolus);GO:0005737(cytoplasm);GO:0005794(Golgi apparatus);GO:0005886(plasma membrane);GO:0009506(plasmodesma);GO:0009651(response to salt stress);GO:0045298(tubulin complex);GO:0046686(response to cadmium ion)	04145(Phagosome)	K07375	NA	Tubulin beta-2/beta-3 chain family protein	93.3253	72.5675	98.2965	4.76581	4.45847	3.75929	7.75429	2.95499	0.00989252	0.048827	up	yes
MSTRG.18458	Potri.010G144100	Potri.010G144100.1	GO:0005737(cytoplasm);GO:0005886(plasma membrane);GO:0009409(response to cold);GO:0016787(hydrolase activity)	NA	NA	NA	NA	176.654	121.859	152.128	5.40113	4.77174	5.1844	10.225	3.35403	0.0034563	0.0271042	up	yes
MSTRG.18490	Potri.010G148500	Potri.010G148500.3;Potri.010G148500.4	GO:0000139(Golgi membrane);GO:0005783(endoplasmic reticulum);GO:0005789(endoplasmic reticulum membrane);GO:0005794(Golgi apparatus);GO:0005976(polysaccharide metabolic process);GO:0009737(response to abscisic acid);GO:0009834(plant-type secondary cell wall biogenesis);GO:0010411(xyloglucan metabolic process);GO:0016021(integral component of membrane);GO:0016491(oxidoreductase activity);GO:0016740…	NA	NA	NA	NA	32.3483	23.8118	34.7246	0.458388	0.348838	0.485575	7.80785	2.96492	9.0313e-05	0.00855792	up	yes
MSTRG.18500	Potri.010G150500	Potri.010G150500.1	GO:0005829(cytosol);GO:0005886(plasma membrane);GO:0009507(chloroplast);GO:0042742(defense response to bacterium);GO:0046872(metal ion binding);GO:0050832(defense response to fungus)	NA	NA	NA	NA	508.221	366.234	506.607	14.3099	14.5922	11.8269	13.2575	3.72874	0.00819982	0.0440638	up	yes
MSTRG.18503	Potri.010G150900	Potri.010G150900.1	GO:0005829(cytosol);GO:0005886(plasma membrane);GO:0009507(chloroplast);GO:0042742(defense response to bacterium);GO:0046872(metal ion binding);GO:0050832(defense response to fungus)	NA	NA	NA	NA	355.924	243.96	296.338	2.08877	1.53929	1.63098	46.2955	5.5328	0.00272457	0.0242871	up	yes
MSTRG.18510	Potri.010G151700	Potri.010G151700.1	GO:0003743(translation initiation factor activity);GO:0006413(translational initiation)	03013(RNA transport)	K03113	NA	hypothetical protein	326.996	225.367	334.293	28.297	26.3987	27.8311	3.2757	1.7118	0.000236541	0.00996097	up	yes
MSTRG.18514	Potri.010G152000	Potri.010G152000.1	GO:0004650(polygalacturonase activity);GO:0005576(extracellular region);GO:0005618(cell wall);GO:0005975(carbohydrate metabolic process);GO:0071555(cell wall organization)	00040(Pentose and glucuronate interconversions);00500(Starch and sucrose metabolism)	K01213	EC:3.2.1.67	polygalacturonase At1g48100-like	16.6018	17.7277	25.8686	0.158491	0.10802	0.201438	10.348	3.37128	0.0331802	0.103974	up	yes
MSTRG.18520	Potri.010G152900	Potri.010G152900.1	GO:0005576(extracellular region);GO:0008150(biological_process);GO:0030247(polysaccharide binding)	NA	NA	NA	NA	15.2427	10.5527	14.9778	0.054416	0	0	5.376	2.42653	0.00116533	0.0164136	up	yes
MSTRG.18521	Potri.010G152700	Potri.010G152700.1;Potri.010G152700.2	GO:0005635(nuclear envelope);GO:0005829(cytosol);GO:0006606(protein import into nucleus);GO:0007165(signal transduction);GO:0008565(protein transporter activity)	NA	NA	NA	NA	8.81863	6.5027	7.95466	0.322051	0.363289	0.323659	3.7254	1.89739	0.0271298	0.0917894	up	yes
MSTRG.18522	Potri.010G153200	Potri.010G153200.1	GO:0003824(catalytic activity);GO:0005737(cytoplasm);GO:0008168(methyltransferase activity);GO:0032259(methylation)	NA	NA	NA	NA	18.5609	14.5195	19.6844	0	0	0.0752915	8.20749	3.03694	0.000345267	0.010701	up	yes
MSTRG.18524	Potri.010G153000	Potri.010G153000.1	GO:0003777(microtubule motor activity);GO:0005871(kinesin complex);GO:0007018(microtubule-based movement);GO:0016887(ATPase activity)	04144(Endocytosis)	K10396	NA	kinesin-1-like protein PSS1	7.73376	6.42884	9.28288	0.00865264	0.022264	0.0260924	4.18061	2.06371	0.0101169	0.0493381	up	yes
MSTRG.1854	Potri.001G247800	Potri.001G247800.1	GO:0003735(structural constituent of ribosome);GO:0006412(translation)	04146(Peroxisome)	K13354	NA	uncharacterized LOC100383425	18.0372	13.2978	18.0143	0.242119	0.273378	0.0764451	11.9125	3.57441	0.000437587	0.0112053	up	yes
MSTRG.18569	Potri.010G158500	Potri.010G158400.1;Potri.010G158500.1	GO:0005576(extracellular region);GO:0008150(biological_process);GO:0030247(polysaccharide binding)	NA	NA	NA	NA	6.7399	4.90605	6.44703	0.217222	0.128869	0.136628	3.1579	1.65896	0.00542466	0.0348222	up	yes
MSTRG.18571	Potri.010G158900	Potri.010G158900.2	GO:0004553(hydrolase activity, hydrolyzing O-glycosyl compounds);GO:0030247(polysaccharide binding);GO:0046658(anchored component of plasma membrane)	00500(Starch and sucrose metabolism)	K19891	EC:3.2.1.39	Glucan endo-1	93.9175	73.4841	99.9405	2.31247	2.9343	2.66013	11.8197	3.56312	0.00545479	0.0349469	up	yes
MSTRG.18605	Potri.010G162800	Potri.010G162800.1	GO:0003743(translation initiation factor activity);GO:0003746(translation elongation factor activity);GO:0005737(cytoplasm);GO:0006413(translational initiation);GO:0006452(translational frameshifting);GO:0010089(xylem development);GO:0043022(ribosome binding);GO:0045901(positive regulation of translational elongation);GO:0045905(positive regulation of translational termination)	NA	NA	NA	NA	127.965	89.6113	121.485	8.50229	7.78569	10.0409	4.105	2.03738	0.0156902	0.0648958	up	yes
MSTRG.18608	Potri.010G163200	Potri.010G163200.1	GO:0005886(plasma membrane);GO:0008270(zinc ion binding);GO:0016021(integral component of membrane);GO:0019706(protein-cysteine S-palmitoyltransferase activity);GO:0030659(cytoplasmic vesicle membrane)	NA	NA	NA	NA	25.4508	16.5222	23.53	0	0	0	7.73986	2.95231	0.00222324	0.0217862	up	yes
MSTRG.18641	Potri.010G167200	Potri.010G167200.3;Potri.010G167200.4	GO:0005199(structural constituent of cell wall);GO:0005576(extracellular region);GO:0005618(cell wall);GO:0006949(syncytium formation);GO:0009505(plant-type cell wall);GO:0009664(plant-type cell wall organization);GO:0009826(unidimensional cell growth);GO:0009828(plant-type cell wall loosening);GO:0009831(plant-type cell wall modification involved in multidimensional cell growth);GO:0016020(membr…	NA	NA	NA	NA	43.844	32.8513	40.7349	0	0	0	19.8929	4.31418	0.000357624	0.0107912	up	yes
MSTRG.18648	Potri.010G168100	Potri.010G168100.1;Potri.010G168100.2	GO:0009507(chloroplast);GO:0016614(oxidoreductase activity, acting on CH-OH group of donors);GO:0016832(aldehyde-lyase activity);GO:0050660(flavin adenine dinucleotide binding);GO:0055114(oxidation-reduction process);GO:0005634(nucleus)	00260(Glycine, serine and threonine metabolism)	K00108	EC:1.1.99.1	(R)-mandelonitrile lyase-like	14.3074	9.61574	13.8563	0.0160074	0	0	5.25776	2.39445	0.00233005	0.0223788	up	yes
MSTRG.18663	Potri.010G169800	Potri.010G169800.1	GO:0000059(protein import into nucleus, docking);GO:0000060(protein import into nucleus, translocation);GO:0005737(cytoplasm);GO:0006607(NLS-bearing protein import into nucleus);GO:0006610(ribosomal protein import into nucleus);GO:0008139(nuclear localization sequence binding);GO:0008565(protein transporter activity);GO:0031965(nuclear membrane);GO:0034399(nuclear periphery)	NA	NA	NA	NA	18.8658	13.7564	18.5633	2.31686	2.13687	2.73798	2.14189	1.09889	0.0378064	0.113469	up	yes
MSTRG.18665	Potri.010G170000	Potri.010G170000.1	GO:0008202(steroid metabolic process)	00100(Steroid biosynthesis)	K09828	EC:1.3.1.72 1.3.1.-	diminuto family protein	90.5097	63.442	80.4368	3.27806	2.32473	2.01141	9.99883	3.32176	0.0319912	0.101584	up	yes
MSTRG.1867	Potri.001G249900	Potri.001G249900.1	GO:0003676(nucleic acid binding);GO:0003700(transcription factor activity, sequence-specific DNA binding);GO:0003950(NAD+ ADP-ribosyltransferase activity);GO:0005576(extracellular region);GO:0006355(regulation of transcription, DNA-templated);GO:0008270(zinc ion binding);GO:0016021(integral component of membrane);GO:0031225(anchored component of membrane);GO:0046872(metal ion binding)	NA	NA	NA	NA	10.603	9.08754	12.4232	0.1667	0.190381	0.090512	5.532	2.4678	0.00888921	0.0459994	up	yes
MSTRG.18678	Potri.010G171500	Potri.010G171500.1	GO:0004618(phosphoglycerate kinase activity);GO:0005524(ATP binding);GO:0005737(cytoplasm);GO:0005739(mitochondrion);GO:0005829(cytosol);GO:0006096(glycolytic process);GO:0009507(chloroplast);GO:0009570(chloroplast stroma);GO:0009579(thylakoid);GO:0016020(membrane);GO:0019253(reductive pentose-phosphate cycle);GO:0046686(response to cadmium ion)	01200(Carbon metabolism);01230(Biosynthesis of amino acids);00010(Glycolysis / Gluconeogenesis);00710(Carbon fixation in photosynthetic organisms)	K00927	EC:2.7.2.3	PHOSPHOGLYCERATE KINASE 1 family protein	9.40483	6.95562	8.02481	0.572755	0.458677	0.770249	3.02345	1.5962	0.046149	0.129783	up	yes
MSTRG.18686	Potri.010G172600	Potri.010G172600.1	GO:0005385(zinc ion transmembrane transporter activity);GO:0010043(response to zinc ion);GO:0016020(membrane);GO:0061088(regulation of sequestering of zinc ion)	NA	NA	NA	NA	4.56408	3.24794	4.33474	0	0.0316909	0.0207058	4.67321	2.22441	0.00297162	0.0251851	up	yes
MSTRG.18697	Potri.010G173200	Potri.010G173200.7;Potri.010G173200.8	GO:0005515(protein binding);GO:0005634(nucleus);GO:0005737(cytoplasm);GO:0007067(mitotic nuclear division);GO:0010332(response to gamma radiation);GO:0016538(cyclin-dependent protein serine/threonine kinase regulator activity);GO:0051301(cell division);GO:0051726(regulation of cell cycle)	NA	NA	NA	NA	8.48983	5.83745	8.37804	1.2261	1.0624	1.15523	4.4605	2.15721	0.00072654	0.0137543	up	yes
MSTRG.18708	Potri.010G175200	Potri.010G175200.1	GO:0005737(cytoplasm);GO:0009408(response to heat)	04141(Protein processing in endoplasmic reticulum)	K13993	NA	17.5 kd heat shock family protein	115.72	81.6956	112.114	0.062117	0	0	38.7368	5.27563	0.000160464	0.00930424	up	yes
MSTRG.18723	Potri.010G177700	Potri.010G177700.1	GO:0005737(cytoplasm);GO:0008270(zinc ion binding);GO:0016491(oxidoreductase activity);GO:0055114(oxidation-reduction process)	NA	NA	NA	NA	3.19907	3.09999	3.58168	0.322209	0.247642	0.291236	2.6313	1.39578	0.00622921	0.037608	up	yes
MSTRG.1873	Potri.001G250200	Potri.001G250200.2	GO:0005515(protein binding);GO:0005634(nucleus);GO:0006260(DNA replication);GO:0006270(DNA replication initiation);GO:0007049(cell cycle);GO:0051301(cell division);GO:0051726(regulation of cell cycle)	NA	NA	NA	NA	1.94374	1.93712	2.18209	0	0	0	2.51505	1.33058	0.00384543	0.0286729	up	yes
MSTRG.18735	Potri.010G179300	Potri.010G179300.2	GO:0003674(molecular_function);GO:0008150(biological_process);GO:0009507(chloroplast);GO:0016021(integral component of membrane)	NA	NA	NA	NA	39.8055	27.2256	32.3687	0	0	0	16.1473	4.01322	0.00415362	0.0298693	up	yes
MSTRG.18741	Potri.010G179000	Potri.010G179000.3;Potri.010G179000.1	GO:0000398(mRNA splicing, via spliceosome);GO:0003723(RNA binding);GO:0005684(U2-type spliceosomal complex);GO:0005686(U2 snRNP)	NA	NA	NA	NA	8.05495	6.60339	7.55154	0.337974	0.477504	0.631729	8.47937	3.08396	0.0260202	0.0895154	up	yes
MSTRG.18765	Potri.010G182725	Potri.010G182725.2	GO:0005737(cytoplasm);GO:0030001(metal ion transport);GO:0046914(transition metal ion binding);GO:0046916(cellular transition metal ion homeostasis)	00562(Inositol phosphate metabolism);04070(Phosphatidylinositol signaling system)	K18081	EC:3.1.3.64 3.1.3.95	hypothetical protein	5.77857	4.80016	7.27173	0.0600377	0.0760816	0.0470576	3.24777	1.69945	0.0288464	0.0954159	up	yes
MSTRG.18769	Potri.010G183300	Potri.010G183300.1	GO:0003674(molecular_function);GO:0005783(endoplasmic reticulum);GO:0010008(endosome membrane);GO:0016021(integral component of membrane);GO:0016192(vesicle-mediated transport)	NA	NA	NA	NA	0	3.64024	0	0.137541	0.379751	0.165077	127.429	6.99355	0.000622113	0.0129262	up	yes
MSTRG.1877	Potri.001G251200	Potri.001G251200.1	GO:0005515(protein binding);GO:0005773(vacuole);GO:0005774(vacuolar membrane);GO:0006793(phosphorus metabolic process);GO:0006812(cation transport);GO:0006814(sodium ion transport);GO:0006874(cellular calcium ion homeostasis);GO:0006882(cellular zinc ion homeostasis);GO:0009624(response to nematode);GO:0009705(plant-type vacuole membrane);GO:0010351(lithium ion transport);GO:0015368(calcium:catio…	NA	NA	NA	NA	10.1079	6.87972	9.10683	0	0	0	4.1531	2.05419	0.00633905	0.037991	up	yes
MSTRG.18773	Potri.010G183500	Potri.010G183500.1	GO:0005507(copper ion binding);GO:0016722(oxidoreductase activity, oxidizing metal ions)	00053(Ascorbate and aldarate metabolism)	K00423	EC:1.10.3.3	L-ascorbate oxidase-like	119.992	85.0206	122.246	0	0	0	39.3764	5.29926	8.74216e-05	0.00855792	up	yes
MSTRG.18775	Potri.010G183600	Potri.010G183600.1	GO:0005507(copper ion binding);GO:0016722(oxidoreductase activity, oxidizing metal ions)	00053(Ascorbate and aldarate metabolism)	K00423	EC:1.10.3.3	L-ascorbate oxidase-like	137.64	100.337	138.591	0	0	0	50.0779	5.6461	5.74346e-05	0.00855792	up	yes
MSTRG.18782	Potri.010G184000	Potri.010G184000.1;Potri.010G184000.3	GO:0005794(Golgi apparatus);GO:0016413(O-acetyltransferase activity);GO:0071554(cell wall organization or biogenesis)	NA	NA	NA	NA	103.046	70.9001	95.1816	0	0	0	35.0296	5.1305	0.000374635	0.0108547	up	yes
MSTRG.18811	Potri.010G186900	Potri.010G186900.1;Potri.010G186900.2	GO:0005198(structural molecule activity);GO:0005515(protein binding);GO:0005773(vacuole);GO:0005774(vacuolar membrane);GO:0005794(Golgi apparatus);GO:0005829(cytosol);GO:0005886(plasma membrane);GO:0006886(intracellular protein transport);GO:0006897(endocytosis);GO:0009506(plasmodesma);GO:0030130(clathrin coat of trans-Golgi network vesicle);GO:0030132(clathrin coat of coated pit)	04144(Endocytosis)	K04646	NA	clathrin heavy chain family protein	101.816	72.686	93.4544	16.367	15.6669	16.5668	2.21749	1.14893	0.0173318	0.0692568	up	yes
MSTRG.18812	Potri.010G187600	Potri.010G187600.3;Potri.010G187600.2	GO:0005794(Golgi apparatus);GO:0016413(O-acetyltransferase activity);GO:0071554(cell wall organization or biogenesis)	NA	NA	NA	NA	59.475	43.2472	59.4279	0	0	0	22.1308	4.46798	0.000120274	0.00875088	up	yes
MSTRG.18817	Potri.010G188200	Potri.010G188200.1	GO:0005634(nucleus);GO:0005737(cytoplasm);GO:0006351(transcription, DNA-templated);GO:0006355(regulation of transcription, DNA-templated);GO:0019538(protein metabolic process)	NA	NA	NA	NA	20.4793	14.304	24.8534	0.117493	0.0715373	0.0480169	5.25306	2.39316	0.0105709	0.0507686	up	yes
MSTRG.18836	Potri.010G190300	Potri.010G190300.1	GO:0003674(molecular_function);GO:0005634(nucleus);GO:0005875(microtubule associated complex);GO:0008150(biological_process)	NA	NA	NA	NA	9.96429	7.16163	9.6392	0.147868	0.063031	0.046609	4.01365	2.00492	0.00446744	0.0310401	up	yes
MSTRG.18841	Potri.010G191000	Potri.010G191000.1	GO:0003333(amino acid transmembrane transport);GO:0005886(plasma membrane);GO:0015171(amino acid transmembrane transporter activity)	04075(Plant hormone signal transduction)	K13946	NA	putative AUX1-like permease family protein	17.2649	12.4354	16.4347	1.71045	1.57894	1.42589	3.09427	1.6296	0.00741566	0.0415076	up	yes
MSTRG.18847	Potri.010G191900	Potri.010G191900.3	GO:0005773(vacuole);GO:0005887(integral component of plasma membrane);GO:0009506(plasmodesma);GO:0009992(cellular water homeostasis);GO:0015250(water channel activity);GO:0015254(glycerol channel activity);GO:0034220(ion transmembrane transport)	00531(Glycosaminoglycan degradation)	K10532	EC:2.3.1.78	uncharacterized protein LOC103980779	37.0989	27.3119	32.175	4.9518	4.02574	4.96253	2.81197	1.49158	0.0484559	0.13402	up	yes
MSTRG.18858	Potri.010G193100	Potri.010G193100.1	GO:0005507(copper ion binding);GO:0009809(lignin biosynthetic process);GO:0016722(oxidoreductase activity, oxidizing metal ions)	00053(Ascorbate and aldarate metabolism)	K00423	EC:1.10.3.3	hypothetical protein	88.1842	63.8901	87.3417	0	0	0	32.4196	5.01879	9.73295e-05	0.00855792	up	yes
MSTRG.18863	Potri.010G193800	Potri.010G193800.1;Potri.010G193800.3	GO:0005737(cytoplasm);GO:0005856(cytoskeleton);GO:0008270(zinc ion binding);GO:0051015(actin filament binding);GO:0051017(actin filament bundle assembly)	NA	NA	NA	NA	56.4798	44.3459	61.0392	2.39363	1.44948	1.3024	8.62422	3.10839	0.040359	0.118432	up	yes
MSTRG.18871	Potri.010G194700	Potri.010G194700.1	GO:0005886(plasma membrane);GO:0008150(biological_process);GO:0016021(integral component of membrane);GO:0030246(carbohydrate binding)	NA	NA	NA	NA	33.2063	26.3856	42.586	0.701661	0.74423	1.28404	5.87861	2.55548	0.0468725	0.131144	up	yes
MSTRG.18874	Potri.010G195100	Potri.010G195100.1	GO:0005634(nucleus);GO:0008270(zinc ion binding);GO:0016021(integral component of membrane)	NA	NA	NA	NA	7.2914	5.07305	6.73463	0	0	0	3.32768	1.73451	0.00582048	0.0362363	up	yes
MSTRG.18879	Potri.010G195800	Potri.010G195800.1;Potri.010G195800.2	GO:0003674(molecular_function);GO:0005575(cellular_component);GO:0008150(biological_process)	NA	NA	NA	NA	27.8494	19.4024	27.3251	1.82216	1.37085	2.01701	3.12799	1.64523	0.0223777	0.0814209	up	yes
MSTRG.18880	Potri.010G196000	Potri.010G196000.1	GO:0005089(Rho guanyl-nucleotide exchange factor activity);GO:0005634(nucleus)	NA	NA	NA	NA	9.29233	7.00356	9.90321	0.118504	0.10573	0.104186	3.82244	1.93449	0.00117465	0.0164894	up	yes
MSTRG.18896	Potri.010G198800	Potri.010G198800.3	GO:0004475(mannose-1-phosphate guanylyltransferase activity);GO:0005515(protein binding);GO:0005525(GTP binding);GO:0005634(nucleus);GO:0005737(cytoplasm);GO:0005829(cytosol);GO:0009058(biosynthetic process);GO:0009298(GDP-mannose biosynthetic process);GO:0009408(response to heat);GO:0009651(response to salt stress);GO:0009753(response to jasmonic acid);GO:0010193(response to ozone);GO:0016779(nu…	00051(Fructose and mannose metabolism);00520(Amino sugar and nucleotide sugar metabolism)	K00966	EC:2.7.7.13	cytokinesis defective 1 family protein	106.167	76.8656	100.113	10.2863	8.34217	8.99659	3.79316	1.9234	0.0148813	0.0626566	up	yes
MSTRG.18913	Potri.010G200500	Potri.010G200500.1;Potri.010G200500.10	GO:0005524(ATP binding);GO:0005618(cell wall);GO:0005634(nucleus);GO:0009409(response to cold);GO:0009416(response to light stimulus);GO:0009507(chloroplast);GO:0009535(chloroplast thylakoid membrane);GO:0009570(chloroplast stroma);GO:0009579(thylakoid);GO:0009753(response to jasmonic acid);GO:0009941(chloroplast envelope);GO:0010150(leaf senescence);GO:0010287(plastoglobule);GO:0010319(stromule)…	NA	NA	NA	NA	20.2248	13.6151	18.8675	0.185185	0.234741	0.142684	6.02647	2.59131	0.00728692	0.0410861	up	yes
MSTRG.18926	Potri.010G202100	Potri.010G202100.1	GO:0004871(signal transducer activity);GO:0005515(protein binding);GO:0005634(nucleus);GO:0005834(heterotrimeric G-protein complex);GO:0007067(mitotic nuclear division);GO:0007165(signal transduction);GO:0010997(anaphase-promoting complex binding);GO:0016567(protein ubiquitination);GO:0051301(cell division);GO:0097027(ubiquitin-protein transferase activator activity)	04120(Ubiquitin mediated proteolysis)	K03364	NA	B-type cell cycle switch protein ccs52B	12.0196	8.64458	12.6866	0.387874	0.356241	0.341201	3.68378	1.88119	0.00171485	0.0192726	up	yes
MSTRG.18928	Potri.010G202500	Potri.010G202500.1	GO:0005576(extracellular region);GO:0005829(cytosol);GO:0006949(syncytium formation);GO:0009505(plant-type cell wall);GO:0009506(plasmodesma);GO:0009664(plant-type cell wall organization);GO:0009826(unidimensional cell growth);GO:0009828(plant-type cell wall loosening);GO:0009831(plant-type cell wall modification involved in multidimensional cell growth);GO:0016020(membrane)	NA	NA	NA	NA	48.8129	37.6818	46.0889	0.268104	0.469092	0.653068	16.1387	4.01245	0.00701433	0.0401878	up	yes
MSTRG.18931	Potri.010G202700	Potri.010G202700.1	GO:0004526(ribonuclease P activity);GO:0005655(nucleolar ribonuclease P complex);GO:0090502(RNA phosphodiester bond hydrolysis, endonucleolytic)	03013(RNA transport)	K09291	NA	nuclear-pore anchor	14.1264	11.1804	16.8742	0.771905	0.68146	0.576732	3.66647	1.87439	0.0249736	0.087355	up	yes
MSTRG.18939	Potri.010G203900	Potri.010G203900.1	GO:0003674(molecular_function);GO:0005634(nucleus);GO:0008150(biological_process)	NA	NA	NA	NA	10.5798	7.08249	9.97545	0	0	0	3.89815	1.96279	0.004046	0.0294987	up	yes
MSTRG.18940	Potri.010G204300	Potri.010G204300.1	GO:0005200(structural constituent of cytoskeleton);GO:0005524(ATP binding);GO:0005737(cytoplasm);GO:0005739(mitochondrion);GO:0005856(cytoskeleton);GO:0005886(plasma membrane);GO:0009506(plasmodesma);GO:0009570(chloroplast stroma);GO:0009941(chloroplast envelope);GO:0030036(actin cytoskeleton organization)	04145(Phagosome)	K05692	NA	actin	102.456	74.7954	92.308	6.33843	6.36601	5.71463	6.30131	2.65565	0.00821731	0.0441216	up	yes
MSTRG.18952	Potri.010G205800	Potri.010G205700.1;Potri.010G205800.1	GO:0002020(protease binding);GO:0005515(protein binding);GO:0005524(ATP binding);GO:0005618(cell wall);GO:0005634(nucleus);GO:0005730(nucleolus);GO:0005737(cytoplasm);GO:0005774(vacuolar membrane);GO:0005794(Golgi apparatus);GO:0005829(cytosol);GO:0005886(plasma membrane);GO:0006351(transcription, DNA-templated);GO:0006355(regulation of transcription, DNA-templated);GO:0006457(protein folding);GO…	03040(Spliceosome);04141(Protein processing in endoplasmic reticulum);04144(Endocytosis)	K03283	NA	hypothetical protein	368.906	324.922	329.143	86.2659	75.6538	84.954	3.19143	1.6742	0.0213196	0.0788983	up	yes
MSTRG.18959	Potri.010G206600	Potri.010G206600.1	GO:0005524(ATP binding);GO:0005618(cell wall);GO:0005634(nucleus);GO:0005739(mitochondrion);GO:0005774(vacuolar membrane);GO:0005794(Golgi apparatus);GO:0005829(cytosol);GO:0005886(plasma membrane);GO:0006351(transcription, DNA-templated);GO:0006355(regulation of transcription, DNA-templated);GO:0006457(protein folding);GO:0009266(response to temperature stimulus);GO:0009408(response to heat);GO:…	03040(Spliceosome);04141(Protein processing in endoplasmic reticulum);04144(Endocytosis)	K03283	NA	heat shock protein 70	1326.7	984.236	1242.54	58.7532	53.8643	59.4182	8.97877	3.16652	0.000658234	0.0131408	up	yes
MSTRG.18960	Potri.010G206700	Potri.010G206700.1	NA	NA	NA	NA	NA	2.49218	2.32955	2.87156	0.100833	0.066716	0.16958	2.26345	1.17852	0.0202538	0.0763766	up	yes
MSTRG.18967	Potri.010G207200	Potri.010G207200.1;Potri.010G207200.2	GO:0003824(catalytic activity);GO:0005737(cytoplasm);GO:0005886(plasma membrane);GO:0009225(nucleotide-sugar metabolic process);GO:0033320(UDP-D-xylose biosynthetic process);GO:0048040(UDP-glucuronate decarboxylase activity)	00500(Starch and sucrose metabolism);00520(Amino sugar and nucleotide sugar metabolism)	K08678	EC:4.1.1.35	hypothetical protein	844.411	604.197	788.014	36.7465	31.6165	32.6485	8.70768	3.12229	0.00293487	0.0250342	up	yes
MSTRG.18983	Potri.010G209000	Potri.010G209000.1;Potri.010G209000.2	GO:0004591(oxoglutarate dehydrogenase (succinyl-transferring) activity);GO:0005739(mitochondrion);GO:0005829(cytosol);GO:0006099(tricarboxylic acid cycle);GO:0045252(oxoglutarate dehydrogenase complex)	01200(Carbon metabolism);00020(Citrate cycle (TCA cycle));00310(Lysine degradation);00380(Tryptophan metabolism)	K00164	EC:1.2.4.2	2-oxoglutarate dehydrogenase E1 component family protein	48.5324	37.1015	47.8869	9.46429	8.16676	8.29509	2.17116	1.11847	0.0314163	0.100586	up	yes
MSTRG.18988	Potri.010G209900	Potri.010G209900.1	GO:0005887(integral component of plasma membrane);GO:0009705(plant-type vacuole membrane);GO:0009992(cellular water homeostasis);GO:0015250(water channel activity);GO:0015254(glycerol channel activity);GO:0034220(ion transmembrane transport);GO:0042807(central vacuole)	00531(Glycosaminoglycan degradation)	K10532	EC:2.3.1.78	uncharacterized protein LOC103980779	146.896	107.505	129.104	0.348763	0.225978	0	57.4279	5.84368	0.00503685	0.03342	up	yes
MSTRG.18997	Potri.010G211000	Potri.010G211000.1;Potri.010G211000.4	GO:0004553(hydrolase activity, hydrolyzing O-glycosyl compounds);GO:0004563(beta-N-acetylhexosaminidase activity);GO:0005773(vacuole);GO:0005829(cytosol);GO:0005975(carbohydrate metabolic process);GO:0009505(plant-type cell wall);GO:0015929(hexosaminidase activity)	00520(Amino sugar and nucleotide sugar metabolism);00531(Glycosaminoglycan degradation);00603(Glycosphingolipid biosynthesis - globo series);00604(Glycosphingolipid biosynthesis - ganglio series);00511(Other glycan degradation)	K12373	EC:3.2.1.52	hypothetical protein	59.4997	42.8725	58.0211	2.42818	2.03689	2.02856	6.8417	2.77435	0.00303129	0.0254079	up	yes
MSTRG.190	Potri.001G027000	Potri.001G027000.1	GO:0009735(response to cytokinin)	04075(Plant hormone signal transduction)	K14492	NA	hypothetical protein	15.7551	15.554	23.8712	0.0510485	0.0924795	0.382474	10.7471	3.42588	0.0202607	0.0763766	up	yes
MSTRG.19004	Potri.010G211600	Potri.010G211600.3	GO:0004364(glutathione transferase activity);GO:0005737(cytoplasm);GO:0006749(glutathione metabolic process)	00480(Glutathione metabolism)	K00799	EC:2.5.1.18	glutathione S-transferase DHAR1	241.766	166.528	219.517	10.7104	10.4676	10.0841	7.37417	2.88248	0.00379945	0.0285266	up	yes
MSTRG.19005	Potri.010G211700	Potri.010G211700.1	GO:0005634(nucleus);GO:0008150(biological_process);GO:0016740(transferase activity);GO:0048046(apoplast)	NA	NA	NA	NA	1.52329	3.61327	1.47749	0.107061	0.066353	0.21794	15.0913	3.91564	0.00670782	0.0392896	up	yes
MSTRG.19024	Potri.010G214400	Potri.010G214400.1	NA	NA	NA	NA	NA	0	7.84525	0	0.210623	0.322146	0	1082	10.0795	0.00110236	0.0161658	up	yes
MSTRG.19025	Potri.010G214300	Potri.010G214300.1	GO:0003674(molecular_function);GO:0005737(cytoplasm);GO:0008150(biological_process)	NA	NA	NA	NA	10.1781	7.4076	10.9723	0.214108	0.268923	0.195175	3.45179	1.78734	0.0161492	0.0659314	up	yes
MSTRG.19046	Potri.010G216800	Potri.010G216800.1	GO:0000166(nucleotide binding);GO:0003676(nucleic acid binding);GO:0003723(RNA binding);GO:0005634(nucleus);GO:0009414(response to water deprivation);GO:0009507(chloroplast);GO:0009651(response to salt stress);GO:0009737(response to abscisic acid);GO:0010029(regulation of seed germination)	03040(Spliceosome)	K12741	NA	hypothetical protein	21.452	17.4891	19.4605	0	0	0.022859	13.3315	3.73676	0.000555005	0.0121977	up	yes
MSTRG.19055	Potri.010G218100	Potri.010G218100.1	GO:0005516(calmodulin binding);GO:0005634(nucleus);GO:0005886(plasma membrane);GO:0008150(biological_process)	03015(mRNA surveillance pathway)	K14411	NA	protein gar2	24.346	17.4299	24.8265	0.128291	0.106947	0.137362	7.77405	2.95867	0.000116213	0.00875088	up	yes
MSTRG.19058	Potri.010G219500	Potri.010G219500.1;Potri.010G219500.2	GO:0003746(translation elongation factor activity);GO:0003924(GTPase activity);GO:0005622(intracellular)	03013(RNA transport)	K03231	NA	hypothetical protein	254.715	185.416	233.134	7.93411	6.81504	8.68789	10.5753	3.40262	0.0037537	0.028304	up	yes
MSTRG.19059	Potri.010G218800	Potri.010G218600.1;Potri.010G218600.2;Potri.010G218700.1;Potri.010G218800.2	GO:0003746(translation elongation factor activity);GO:0003924(GTPase activity);GO:0005622(intracellular)	03013(RNA transport)	K03231	NA	hypothetical protein	139.844	106.318	122.889	4.89726	5.29197	5.60559	12.2466	3.61431	0.00293095	0.0250342	up	yes
MSTRG.19063	Potri.010G219100	Potri.010G219100.1	GO:0003746(translation elongation factor activity);GO:0003924(GTPase activity);GO:0005622(intracellular)	03013(RNA transport)	K03231	NA	GTP binding Elongation factor Tu family protein isoform 1	214.768	157.447	185.399	6.16567	5.0129	5.80608	13.3301	3.73662	0.0039512	0.029086	up	yes
MSTRG.19079	Potri.010G221100	Potri.010G221100.4	GO:0009416(response to light stimulus);GO:0009535(chloroplast thylakoid membrane);GO:0009768(photosynthesis, light harvesting in photosystem I);GO:0009941(chloroplast envelope);GO:0010287(plastoglobule);GO:0016168(chlorophyll binding);GO:0031409(pigment binding)	00196(Photosynthesis - antenna proteins)	K08907	NA	putative chlorophyll a/b-binding family protein	30.6672	17.3764	30.7724	0.843125	0.583848	1.12182	2.58208	1.36853	0.0399837	0.117785	up	yes
MSTRG.19083	Potri.010G221600	Potri.010G221600.4	GO:0004107(chorismate synthase activity);GO:0005829(cytosol);GO:0009073(aromatic amino acid family biosynthetic process);GO:0009423(chorismate biosynthetic process);GO:0010181(FMN binding)	01230(Biosynthesis of amino acids);00400(Phenylalanine, tyrosine and tryptophan biosynthesis)	K01736	EC:4.2.3.5	chorismate synthase family protein	105.637	79.2502	104.373	5.18071	5.10977	6.21294	6.27451	2.6495	0.00424476	0.0301344	up	yes
MSTRG.19088	Potri.010G222300	Potri.010G222300.1	GO:0006629(lipid metabolic process);GO:0016020(membrane);GO:0016298(lipase activity)	00561(Glycerolipid metabolism)	K01054	EC:3.1.1.23	caffeoylshikimate esterase-like	8.48944	6.17261	8.77454	0.330569	0.195935	0.215423	2.88798	1.53006	0.0060441	0.0370228	up	yes
MSTRG.19091	Potri.010G222700	Potri.010G222700.1	GO:0005773(vacuole);GO:0005887(integral component of plasma membrane);GO:0009506(plasmodesma);GO:0009992(cellular water homeostasis);GO:0015250(water channel activity);GO:0015254(glycerol channel activity);GO:0034220(ion transmembrane transport)	00531(Glycosaminoglycan degradation)	K10532	EC:2.3.1.78	uncharacterized protein LOC103980779	1155.76	844.206	1030.81	3.46469	2.41947	1.37905	158.609	7.30933	0.0148869	0.0626566	up	yes
MSTRG.1910	Potri.001G254500	Potri.001G254500.1	GO:0000209(protein polyubiquitination);GO:0005634(nucleus);GO:0005737(cytoplasm);GO:0030071(regulation of mitotic metaphase/anaphase transition);GO:0031145(anaphase-promoting complex-dependent catabolic process);GO:0031625(ubiquitin protein ligase binding);GO:0061630(ubiquitin protein ligase activity)	04120(Ubiquitin mediated proteolysis)	K06688	EC:2.3.2.23	ubiquitin-conjugating enzyme 19 family protein	16.6903	12.1463	17.066	0.145342	0.191518	0.054499	6.18575	2.62895	0.00762097	0.0421633	up	yes
MSTRG.19105	Potri.010G224200	Potri.010G224100.1;Potri.010G224200.1	GO:0005515(protein binding);GO:0005737(cytoplasm);GO:0006559(L-phenylalanine catabolic process);GO:0006952(defense response);GO:0006979(response to oxidative stress);GO:0009555(pollen development);GO:0009611(response to wounding);GO:0009699(phenylpropanoid biosynthetic process);GO:0009800(cinnamic acid biosynthetic process);GO:0009819(drought recovery);GO:0010224(response to UV-B);GO:0045548(phen…	00360(Phenylalanine metabolism);00940(Phenylpropanoid biosynthesis)	K10775	EC:4.3.1.24	hypothetical protein	21.984	15.3693	17.624	0.0597353	0.103777	0.0514872	9.95849	3.31593	0.0112249	0.0527157	up	yes
MSTRG.19106	Potri.010G224300	Potri.010G224300.2	GO:0004001(adenosine kinase activity);GO:0005507(copper ion binding);GO:0005524(ATP binding);GO:0005737(cytoplasm);GO:0005829(cytosol);GO:0005886(plasma membrane);GO:0006169(adenosine salvage);GO:0016032(viral process);GO:0016301(kinase activity);GO:0016310(phosphorylation);GO:0044209(AMP salvage)	00230(Purine metabolism)	K00856	EC:2.7.1.20	putative adenosine kinase family protein	278.623	195.272	244.93	19.2949	20.5248	20.885	5.0102	2.32487	0.0110426	0.0521045	up	yes
MSTRG.19143	Potri.010G229000	Potri.010G229000.1	GO:0005886(plasma membrane);GO:0016021(integral component of membrane);GO:0030570(pectate lyase activity);GO:0031225(anchored component of membrane);GO:0045490(pectin catabolic process);GO:0046872(metal ion binding)	00040(Pentose and glucuronate interconversions)	K01728	EC:4.2.2.2	hypothetical protein	14.0381	10.3127	13.252	0	0.01887	0.033342	6.32827	2.66181	0.00119972	0.0166181	up	yes
MSTRG.19144	Potri.010G229200	Potri.010G229200.1	GO:0003674(molecular_function);GO:0005634(nucleus);GO:0008150(biological_process)	NA	NA	NA	NA	16.7723	13.7021	18.5737	0	0.062785	0	8.65279	3.11316	0.00233127	0.0223788	up	yes
MSTRG.19146	Potri.010G229600	Potri.010G229600.1	GO:0003924(GTPase activity);GO:0005515(protein binding);GO:0005525(GTP binding);GO:0005777(peroxisome);GO:0005794(Golgi apparatus);GO:0005886(plasma membrane);GO:0006886(intracellular protein transport);GO:0006913(nucleocytoplasmic transport);GO:0007264(small GTPase mediated signal transduction);GO:0030742(GTP-dependent protein binding);GO:0080115(myosin XI tail binding)	00562(Inositol phosphate metabolism);04070(Phosphatidylinositol signaling system);04144(Endocytosis)	K00889	EC:2.7.1.68	ras-related protein RABC2a-like	5.10647	3.6954	5.30035	0	0	0	2.51597	1.33112	0.00268152	0.0241179	up	yes
MSTRG.19155	Potri.010G230801	Potri.010G230600.1;Potri.010G230801.1	GO:0000788(nuclear nucleosome);GO:0003677(DNA binding);GO:0006334(nucleosome assembly)	NA	NA	NA	NA	56.422	39.0643	48.457	3.81502	4.44363	4.31108	4.37347	2.12878	0.0282135	0.0941217	up	yes
MSTRG.19162	Potri.010G231300	Potri.010G231300.1	GO:0000788(nuclear nucleosome);GO:0003677(DNA binding);GO:0006334(nucleosome assembly)	NA	NA	NA	NA	36.586	27.7536	38.9233	0.345305	0.261394	0.301647	10.9759	3.45627	0.000105779	0.00855792	up	yes
MSTRG.19177	Potri.010G233200	Potri.010G233200.1	GO:0000287(magnesium ion binding);GO:0004743(pyruvate kinase activity);GO:0005737(cytoplasm);GO:0005829(cytosol);GO:0006096(glycolytic process);GO:0016020(membrane);GO:0016301(kinase activity);GO:0030955(potassium ion binding);GO:0046686(response to cadmium ion)	01200(Carbon metabolism);01230(Biosynthesis of amino acids);00010(Glycolysis / Gluconeogenesis);00620(Pyruvate metabolism);00230(Purine metabolism)	K00873	EC:2.7.1.40	hypothetical protein	48.1886	32.7806	43.6397	4.41931	4.20069	5.3087	2.73919	1.45375	0.0426828	0.123062	up	yes
MSTRG.19191	Potri.010G235000	Potri.010G235000.1	GO:0003677(DNA binding);GO:0003700(transcription factor activity, sequence-specific DNA binding);GO:0005634(nucleus);GO:0006351(transcription, DNA-templated);GO:0006355(regulation of transcription, DNA-templated);GO:0009909(regulation of flower development);GO:0010200(response to chitin);GO:0042803(protein homodimerization activity);GO:0046621(negative regulation of organ growth);GO:0048441(petal…	NA	NA	NA	NA	12.0303	9.38939	12.6662	1.27209	1.54085	1.39211	2.58183	1.36839	0.0317357	0.101099	up	yes
MSTRG.19199	Potri.010G236200	Potri.010G236200.2	GO:0004674(protein serine/threonine kinase activity);GO:0005634(nucleus);GO:0005737(cytoplasm);GO:0005886(plasma membrane);GO:0035556(intracellular signal transduction)	04931(Insulin resistance)	K06276	EC:2.7.11.1	hypothetical protein	7.81561	6.00554	8.2785	0	0	0	3.36872	1.7522	0.00523682	0.0341678	up	yes
MSTRG.1922	Potri.001G256400	Potri.001G256400.3	GO:0004022(alcohol dehydrogenase (NAD) activity);GO:0005794(Golgi apparatus);GO:0005829(cytosol);GO:0005886(plasma membrane);GO:0009506(plasmodesma);GO:0050662(coenzyme binding)	00940(Phenylpropanoid biosynthesis)	K09753	EC:1.2.1.44	hypothetical protein	7.70564	5.23398	7.47356	0.153879	0.26515	0.199091	2.67975	1.4221	0.0308448	0.0996064	up	yes
MSTRG.19235	Potri.010G241200	Potri.010G241200.2;Potri.010G241200.3;Potri.010G241200.1	GO:0000028(ribosomal small subunit assembly);GO:0022627(cytosolic small ribosomal subunit)	03010(Ribosome)	K02962	NA	40S ribosomal protein S17	114.706	83.2681	106.843	9.75265	11.5941	9.1688	4.59979	2.20157	0.042736	0.123142	up	yes
MSTRG.1924	Potri.001G256900	Potri.001G256900.1	GO:0003674(molecular_function);GO:0009507(chloroplast);GO:0009535(chloroplast thylakoid membrane);GO:0009543(chloroplast thylakoid lumen);GO:0009611(response to wounding);GO:0010193(response to ozone);GO:0010224(response to UV-B);GO:0030095(chloroplast photosystem II)	NA	NA	NA	NA	17.2198	12.1648	16.9749	0.919419	1.00088	1.0931	3.22657	1.69	0.00625812	0.0376988	up	yes
MSTRG.19254	Potri.010G244100	Potri.010G244100.1	GO:0005634(nucleus);GO:0005739(mitochondrion);GO:0008150(biological_process)	NA	NA	NA	NA	5.38126	4.06177	5.86432	0.238234	0.208728	0.366426	2.06252	1.04441	0.0196405	0.0748736	up	yes
MSTRG.19256	Potri.010G244400	Potri.010G244400.1	GO:0004721(phosphoprotein phosphatase activity)	NA	NA	NA	NA	6.47667	4.28728	6.69899	0.060645	0.091323	0	2.33459	1.22317	0.0427606	0.12317	up	yes
MSTRG.19258	Potri.010G244900	Potri.010G244900.1	GO:0003674(molecular_function);GO:0005576(extracellular region);GO:0005773(vacuole);GO:0007155(cell adhesion)	NA	NA	NA	NA	83.2938	62.0466	88.5531	0.084102	0.028585	0	29.4561	4.88049	0.00029616	0.0104182	up	yes
MSTRG.1926	Potri.001G257100	Potri.001G257100.1	GO:0004683(calmodulin-dependent protein kinase activity);GO:0005516(calmodulin binding);GO:0005634(nucleus);GO:0005737(cytoplasm);GO:0005886(plasma membrane);GO:0009738(abscisic acid-activated signaling pathway);GO:0009931(calcium-dependent protein serine/threonine kinase activity);GO:0018105(peptidyl-serine phosphorylation);GO:0035556(intracellular signal transduction);GO:0046777(protein autopho…	04626(Plant-pathogen interaction)	K13412	EC:2.7.11.1	calcium-dependent protein kinase 1	27.0872	17.0768	28.9481	0.950639	0.623509	0.70291	3.06532	1.61604	0.018549	0.0722251	up	yes
MSTRG.19273	Potri.010G246800	Potri.010G246800.1	GO:0004128(cytochrome-b5 reductase activity, acting on NAD(P)H);GO:0005515(protein binding);GO:0005737(cytoplasm);GO:0005741(mitochondrial outer membrane);GO:0005783(endoplasmic reticulum);GO:0005886(plasma membrane);GO:0009505(plant-type cell wall);GO:0016021(integral component of membrane);GO:0022900(electron transport chain)	00520(Amino sugar and nucleotide sugar metabolism)	K00326	EC:1.6.2.2	hypothetical protein	17.0821	12.8194	21.1116	0.573517	0.466728	0.422382	3.96423	1.98704	0.0284394	0.094574	up	yes
MSTRG.19280	Potri.010G247900	Potri.010G247900.1	GO:0005635(nuclear envelope);GO:0006998(nuclear envelope organization)	NA	NA	NA	NA	8.85441	8.02402	9.66758	1.27621	1.55883	1.41751	2.9084	1.54023	0.0204981	0.0769344	up	yes
MSTRG.19293	Potri.010G249600	Potri.010G249600.1	GO:0004617(phosphoglycerate dehydrogenase activity);GO:0009070(serine family amino acid biosynthetic process)	01200(Carbon metabolism);01230(Biosynthesis of amino acids);00260(Glycine, serine and threonine metabolism)	K00058	EC:1.1.1.95	hypothetical protein	27.2902	18.7675	24.0608	0	0	0	10.4295	3.3826	0.0023836	0.022655	up	yes
MSTRG.19305	Potri.010G250600	Potri.010G250600.1	GO:0005768(endosome);GO:0005794(Golgi apparatus);GO:0005802(trans-Golgi network);GO:0008150(biological_process);GO:0009505(plant-type cell wall);GO:0016021(integral component of membrane);GO:0016757(transferase activity, transferring glycosyl groups)	NA	NA	NA	NA	46.1601	37.8354	49.215	5.24498	4.50116	5.85116	3.37764	1.75602	0.0183744	0.0717287	up	yes
MSTRG.19309	Potri.010G250900	Potri.010G250900.1;Potri.010G250900.2	GO:0000463(maturation of LSU-rRNA from tricistronic rRNA transcript (SSU-rRNA, 5.8S rRNA, LSU-rRNA));GO:0002181(cytoplasmic translation);GO:0003735(structural constituent of ribosome);GO:0022625(cytosolic large ribosomal subunit);GO:0044822(poly(A) RNA binding)	03010(Ribosome)	K02937	NA	60S ribosomal protein L7-2	195.262	144.862	185.545	24.5866	20.0753	23.4961	3.08713	1.62627	0.0189939	0.0732758	up	yes
MSTRG.19327	Potri.010G253200	Potri.010G253200.1	GO:0009918(sterol delta7 reductase activity);GO:0016126(sterol biosynthetic process);GO:0016132(brassinosteroid biosynthetic process);GO:0030176(integral component of endoplasmic reticulum membrane)	00100(Steroid biosynthesis)	K00213	EC:1.3.1.21	putative delta-7-sterol reductase family protein	42.1399	31.7967	41.9657	1.23865	1.69626	1.47128	7.84573	2.97191	0.0105459	0.0507068	up	yes
MSTRG.19370	Potri.011G002700	Potri.011G002700.1	GO:0006855(drug transmembrane transport);GO:0015238(drug transmembrane transporter activity)	NA	NA	NA	NA	7.37621	5.22959	6.26349	0.17988	0.121205	0.224078	3.1631	1.66134	0.019621	0.0748163	up	yes
MSTRG.19380	Potri.011G004000	Potri.011G004000.1	GO:0004674(protein serine/threonine kinase activity);GO:0005886(plasma membrane);GO:0006468(protein phosphorylation)	00260(Glycine, serine and threonine metabolism);00350(Tyrosine metabolism);00360(Phenylalanine metabolism);00410(beta-Alanine metabolism);00950(Isoquinoline alkaloid biosynthesis);00960(Tropane, piperidine and pyridine alkaloid biosynthesis)	K00276	EC:1.4.3.21	uncharacterized LOC101254423	8.43455	6.6436	9.49972	0	0	0	4.1709	2.06036	0.00296264	0.0251344	up	yes
MSTRG.19387	Potri.011G004700	Potri.011G004700.1	GO:0004664(prephenate dehydratase activity);GO:0009094(L-phenylalanine biosynthetic process);GO:0009507(chloroplast);GO:0009570(chloroplast stroma);GO:0016597(amino acid binding);GO:0047769(arogenate dehydratase activity)	01230(Biosynthesis of amino acids);00400(Phenylalanine, tyrosine and tryptophan biosynthesis)	K05359	EC:4.2.1.91 4.2.1.51	prephenate dehydratase family protein	13.2879	9.17207	11.2702	0.205331	0.108597	0.320789	4.38698	2.13323	0.019898	0.0755112	up	yes
MSTRG.1940	Potri.001G259200	Potri.001G259200.3	GO:0003841(1-acylglycerol-3-phosphate O-acyltransferase activity);GO:0009507(chloroplast);GO:0016021(integral component of membrane);GO:0016024(CDP-diacylglycerol biosynthetic process)	00561(Glycerolipid metabolism);00564(Glycerophospholipid metabolism)	K13523	EC:2.3.1.51 2.3.1.-	acyl-CoA:1-acylglycerol-3-phosphate acyltransferase family protein	6.5344	4.63299	6.64146	0.0572287	0	0.19236	2.62513	1.39239	0.0225632	0.0817975	up	yes
MSTRG.19442	Potri.011G006800	Potri.011G006800.1	GO:0005960(glycine cleavage complex)	01200(Carbon metabolism);00630(Glyoxylate and dicarboxylate metabolism);00260(Glycine, serine and threonine metabolism);00670(One carbon pool by folate)	K00605	EC:2.1.2.10	T-protein of the glycine decarboxylase complex	23.9801	16.045	21.719	2.58856	2.80243	2.53597	2.58111	1.36799	0.0396674	0.117121	up	yes
MSTRG.19445	Potri.011G007100	Potri.011G007100.1	GO:0005739(mitochondrion);GO:0005778(peroxisomal membrane);GO:0008150(biological_process);GO:0016021(integral component of membrane)	04146(Peroxisome)	K13347	NA	hypothetical protein	45.6278	32.0099	45.796	6.10708	5.01328	5.2061	2.26071	1.17677	0.0387552	0.115343	up	yes
MSTRG.19446	Potri.011G007200	Potri.011G007200.1	GO:0003674(molecular_function);GO:0005774(vacuolar membrane);GO:0005783(endoplasmic reticulum);GO:0006886(intracellular protein transport);GO:0009506(plasmodesma);GO:0009507(chloroplast);GO:0016021(integral component of membrane)	04141(Protein processing in endoplasmic reticulum)	K14009	NA	hypothetical protein	13.6808	10.3645	15.373	0	0.096011	0.279418	4.81589	2.2678	0.0262549	0.090119	up	yes
MSTRG.19450	Potri.011G007600	Potri.011G007600.5	GO:0004190(aspartic-type endopeptidase activity);GO:0006508(proteolysis);GO:0030163(protein catabolic process)	NA	NA	NA	NA	36.1931	26.6989	34.0472	4.71577	4.82576	4.38861	2.84841	1.51016	0.0214753	0.0793046	up	yes
MSTRG.19453	Potri.011G007900	Potri.011G007900.1	GO:0005576(extracellular region);GO:0008150(biological_process);GO:0016021(integral component of membrane);GO:0030247(polysaccharide binding)	NA	NA	NA	NA	19.1612	13.3186	19.7543	0	0	0.030249	6.31719	2.65928	0.000390649	0.0108915	up	yes
MSTRG.19478	Potri.011G010500	Potri.011G010500.1	GO:0004672(protein kinase activity);GO:0005524(ATP binding);GO:0005576(extracellular region);GO:0005886(plasma membrane);GO:0006468(protein phosphorylation);GO:0016021(integral component of membrane);GO:0016301(kinase activity)	04626(Plant-pathogen interaction)	K13436	EC:2.7.11.1	PTI1-like tyrosine-protein kinase 3	41.9069	33.4706	47.0509	1.51834	1.26631	1.78369	6.59497	2.72137	0.00513988	0.0338355	up	yes
MSTRG.19487	Potri.011G020900	Potri.011G020900.1	GO:0051213(dioxygenase activity)	00270(Cysteine and methionine metabolism)	K05933	EC:1.14.17.4	aminocyclopropane carboxylate oxidase family protein	30.4655	21.4242	29.7292	0	0	0	10.897	3.44585	0.000426226	0.011135	up	yes
MSTRG.19499	Potri.011G022400	Potri.011G022400.1	GO:0005777(peroxisome);GO:0006631(fatty acid metabolic process);GO:0009507(chloroplast);GO:0016491(oxidoreductase activity);GO:0048767(root hair elongation);GO:0055114(oxidation-reduction process);GO:0080024(indolebutyric acid metabolic process);GO:0080026(response to indolebutyric acid)	04146(Peroxisome)	K11147	EC:1.1.-.-	hypothetical protein	14.1919	9.4234	13.2355	0.287596	0.276151	0.26309	3.85713	1.94753	0.00587444	0.0363963	up	yes
MSTRG.19508	Potri.011G015900	Potri.011G015600.2;Potri.011G015900.1	GO:0003872(6-phosphofructokinase activity);GO:0005524(ATP binding);GO:0005618(cell wall);GO:0005737(cytoplasm);GO:0005829(cytosol);GO:0006002(fructose 6-phosphate metabolic process);GO:0006096(glycolytic process);GO:0009735(response to cytokinin);GO:0010318(pyrophosphate-dependent phosphofructokinase complex, beta-subunit complex);GO:0015979(photosynthesis);GO:0016020(membrane);GO:0046686(respons…	00051(Fructose and mannose metabolism)	K00895	EC:2.7.1.90	pyrophosphate--fructose-6-phosphate 1-phosphotransferase beta subunit family protein	95.2877	69.541	86.7193	0.216218	0.0355318	0.0882733	33.9907	5.08707	0.000942669	0.0153507	up	yes
MSTRG.1953	Potri.001G260900	Potri.001G260900.1	GO:0003674(molecular_function);GO:0005737(cytoplasm);GO:0005783(endoplasmic reticulum);GO:0005794(Golgi apparatus);GO:0005829(cytosol);GO:0009506(plasmodesma);GO:0015031(protein transport);GO:0016020(membrane);GO:0016192(vesicle-mediated transport);GO:0080008(Cul4-RING E3 ubiquitin ligase complex)	04141(Protein processing in endoplasmic reticulum)	K14005	NA	transducin family protein	34.8579	26.9511	35.5652	2.48218	2.71749	2.60881	4.46518	2.15872	0.00351545	0.0273951	up	yes
MSTRG.19537	Potri.011G018700	Potri.011G018700.1	GO:0003872(6-phosphofructokinase activity);GO:0005524(ATP binding);GO:0005618(cell wall);GO:0005737(cytoplasm);GO:0005829(cytosol);GO:0006002(fructose 6-phosphate metabolic process);GO:0006096(glycolytic process);GO:0009735(response to cytokinin);GO:0010318(pyrophosphate-dependent phosphofructokinase complex, beta-subunit complex);GO:0015979(photosynthesis);GO:0016020(membrane);GO:0046686(respons…	00051(Fructose and mannose metabolism)	K00895	EC:2.7.1.90	pyrophosphate--fructose-6-phosphate 1-phosphotransferase beta subunit family protein	10.3862	7.40409	11.4648	0	0	0	3.80893	1.92939	0.00332314	0.0266239	up	yes
MSTRG.19554	Potri.011G023000	Potri.011G023000.2	GO:0002084(protein depalmitoylation);GO:0005737(cytoplasm);GO:0008474(palmitoyl-(protein) hydrolase activity);GO:0052689(carboxylic ester hydrolase activity)	00564(Glycerophospholipid metabolism)	K06130	EC:3.1.1.5	phospholipase/carboxylesterase family protein	9.29893	7.71946	8.38708	1.99354	2.15289	2.07662	2.2558	1.17364	0.0238306	0.084658	up	yes
MSTRG.19579	Potri.011G026300	Potri.011G026300.1	GO:0003677(DNA binding);GO:0003700(transcription factor activity, sequence-specific DNA binding);GO:0005634(nucleus);GO:0006351(transcription, DNA-templated);GO:0006355(regulation of transcription, DNA-templated);GO:0080147(root hair cell development);GO:1900033(negative regulation of trichome patterning)	04712(Circadian rhythm - plant)	K16166	NA	transcription factor MYB114-like	5.31401	5.46677	5.5732	0	0.160014	0.123509	6.20082	2.63246	0.00488533	0.0328046	up	yes
MSTRG.1958	Potri.001G261900	Potri.001G261900.1	GO:0003674(molecular_function);GO:0005886(plasma membrane);GO:0016021(integral component of membrane)	NA	NA	NA	NA	19.2338	14.8625	19.2844	0	0	0	9.20928	3.20309	0.000149852	0.00912574	up	yes
MSTRG.19593	Potri.011G031200	Potri.011G031200.1	GO:0003777(microtubule motor activity);GO:0005871(kinesin complex);GO:0007018(microtubule-based movement);GO:0016887(ATPase activity)	03008(Ribosome biogenesis in eukaryotes)	K14565	NA	hypothetical protein	7.05298	6.35259	7.75231	0.133275	0.113979	0.042495	5.97113	2.578	0.00133065	0.0174096	up	yes
MSTRG.19596	Potri.011G031600	Potri.011G031600.1	GO:0003824(catalytic activity);GO:0004252(serine-type endopeptidase activity);GO:0005618(cell wall);GO:0005634(nucleus);GO:0008152(metabolic process);GO:0009408(response to heat);GO:0010286(heat acclimation);GO:0010608(posttranscriptional regulation of gene expression)	NA	NA	NA	NA	69.4564	51.4289	62.2446	12.9941	11.5476	13.4084	2.12816	1.08961	0.0490554	0.135076	up	yes
MSTRG.1960	Potri.001G262100	Potri.001G262100.1	GO:0000462(maturation of SSU-rRNA from tricistronic rRNA transcript (SSU-rRNA, 5.8S rRNA, LSU-rRNA));GO:0003735(structural constituent of ribosome);GO:0022627(cytosolic small ribosomal subunit)	03010(Ribosome)	K02995	NA	40S ribosomal protein S8-like	160.56	120.468	149.88	14.5492	13.0365	13.8208	4.56163	2.18955	0.00280862	0.0245739	up	yes
MSTRG.19601	Potri.011G032600	Potri.011G032600.1	GO:0003674(molecular_function);GO:0008150(biological_process);GO:0009507(chloroplast)	NA	NA	NA	NA	16.4938	12.9736	17.6067	0.23759	0	0	6.95476	2.798	0.0119437	0.0547565	up	yes
MSTRG.19667	Potri.011G042400	Potri.011G042400.1	GO:0000822(inositol hexakisphosphate binding);GO:0009734(auxin-activated signaling pathway)	04075(Plant hormone signal transduction)	K14485	NA	hypothetical protein	6.58934	5.54993	7.21665	0.363856	0.254679	0.249452	3.83918	1.9408	0.0133197	0.0585627	up	yes
MSTRG.1968	Potri.001G263700	Potri.001G263700.1	GO:0005768(endosome);GO:0005774(vacuolar membrane);GO:0005802(trans-Golgi network);GO:0008757(S-adenosylmethionine-dependent methyltransferase activity);GO:0032259(methylation)	00100(Steroid biosynthesis)	K00559	EC:2.1.1.41	S-adenosyl-methionine-sterol-C- methyltransferase family protein	3.71974	3.07145	3.68396	0	0	0	4.98293	2.317	0.015134	0.0632831	up	yes
MSTRG.19699	Potri.011G045600	Potri.011G045600.1;Potri.011G045600.5;Potri.011G045600.6	GO:0004672(protein kinase activity);GO:0005524(ATP binding);GO:0005576(extracellular region);GO:0005886(plasma membrane);GO:0006468(protein phosphorylation);GO:0016021(integral component of membrane);GO:0016301(kinase activity);GO:0009506(plasmodesma)	04626(Plant-pathogen interaction)	K13436	EC:2.7.11.1	pto-interacting protein 1	14.3712	10.6555	16.3334	0.0182583	0	0.0231062	6.02971	2.59209	0.000121511	0.00875088	up	yes
MSTRG.1970	Potri.001G263900	Potri.001G263900.2	GO:0003674(molecular_function);GO:0005618(cell wall);GO:0005886(plasma membrane);GO:0008150(biological_process);GO:0009507(chloroplast)	NA	NA	NA	NA	118.31	80.2352	114.019	0.038333	0.037922	0.04835	34.6972	5.11675	0.000187589	0.00939665	up	yes
MSTRG.19713	Potri.011G047800	Potri.011G047800.1	GO:0051213(dioxygenase activity)	00904(Diterpenoid biosynthesis)	K04124	EC:1.14.11.15	gibberellin 3-beta-dioxygenase 4	2.16029	2.56936	1.95275	0.323951	0.216963	0.033235	4.49	2.16672	0.028297	0.0942715	up	yes
MSTRG.19715	Potri.011G047900	Potri.011G047900.1;Potri.011G047900.2	GO:0003677(DNA binding);GO:0005634(nucleus);GO:0006352(DNA-templated transcription, initiation);GO:0006368(transcription elongation from RNA polymerase II promoter);GO:0009908(flower development);GO:0009910(negative regulation of flower development);GO:0016570(histone modification);GO:0016593(Cdc73/Paf1 complex);GO:0045893(positive regulation of transcription, DNA-templated)	NA	NA	NA	NA	5.47414	4.77028	4.92201	1.54739	2.18265	1.79074	3.28278	1.71492	0.00689997	0.0398324	up	yes
MSTRG.19719	Potri.011G049500	Potri.011G049500.1	GO:0005198(structural molecule activity);GO:0030125(clathrin vesicle coat);GO:0032050(clathrin heavy chain binding);GO:0072583(clathrin-mediated endocytosis)	04144(Endocytosis)	K04645	NA	clathrin light chain 2-like	38.4579	27.7566	37.007	4.91193	4.47851	4.95939	2.96296	1.56704	0.0238158	0.0846262	up	yes
MSTRG.19733	Potri.011G050800	Potri.011G050800.1	GO:0005789(endoplasmic reticulum membrane);GO:0016021(integral component of membrane);GO:0016491(oxidoreductase activity);GO:0030148(sphingolipid biosynthetic process);GO:0042284(sphingolipid delta-4 desaturase activity);GO:0055114(oxidation-reduction process)	00600(Sphingolipid metabolism)	K04712	EC:1.14.-.-	sphingolipid delta(4)-desaturase DES1-like	11.8596	8.60258	9.8476	0.161694	0.28998	0.216878	5.35582	2.42111	0.0182502	0.0713937	up	yes
MSTRG.19737	Potri.011G051500	Potri.011G051500.1	GO:0003674(molecular_function);GO:0005739(mitochondrion);GO:0008150(biological_process)	NA	NA	NA	NA	1.79144	6.43653	2.00933	0.557231	1.00505	0.724873	37.9513	5.24608	0.00131645	0.0173386	up	yes
MSTRG.19739	Potri.011G051800	Potri.011G051800.3;Potri.011G051800.2	GO:0004842(ubiquitin-protein transferase activity);GO:0005515(protein binding);GO:0005789(endoplasmic reticulum membrane);GO:0006970(response to osmotic stress);GO:0009409(response to cold);GO:0009414(response to water deprivation);GO:0009611(response to wounding);GO:0009723(response to ethylene);GO:0016567(protein ubiquitination);GO:0043161(proteasome-mediated ubiquitin-dependent protein catabol…	04141(Protein processing in endoplasmic reticulum)	K10666	EC:2.3.2.27	putative RING family protein	27.3444	19.8986	26.8547	0.636842	1.44463	0.816677	18.8643	4.23759	0.0011557	0.0163121	up	yes
MSTRG.19752	Potri.011G053600	Potri.011G053600.1	GO:0005576(extracellular region);GO:0005886(plasma membrane);GO:0009505(plant-type cell wall);GO:0009506(plasmodesma);GO:0009753(response to jasmonic acid)	NA	NA	NA	NA	12.2318	8.17011	13.6568	0.034836	0	0	3.29408	1.71988	0.00779389	0.0428089	up	yes
MSTRG.19771	Potri.011G056800	Potri.011G056800.1	GO:0005768(endosome);GO:0005794(Golgi apparatus);GO:0005802(trans-Golgi network);GO:0005886(plasma membrane);GO:0007165(signal transduction);GO:0016021(integral component of membrane)	04075(Plant hormone signal transduction);04626(Plant-pathogen interaction)	K13416	EC:2.7.10.1 2.7.11.1	BRASSINOSTEROID INSENSITIVE 1-associated receptor kinase 1-like	11.4285	8.82645	11.9128	0.0839053	0.295518	0.0932178	5.68142	2.50625	0.0256024	0.0886059	up	yes
MSTRG.19778	Potri.011G057500	Potri.011G057500.1	GO:0003674(molecular_function);GO:0008150(biological_process)	NA	NA	NA	NA	296.875	197.534	263.493	0.237272	0.255954	0.670179	61.8166	5.94992	0.00381096	0.0285558	up	yes
MSTRG.19780	Potri.011G057400	Potri.011G057400.1	NA	NA	NA	NA	NA	15.2379	9.31772	10.8581	0	0	0	5.984	2.58111	0.0491785	0.135303	up	yes
MSTRG.19784	Potri.011G058100	Potri.011G058100.2	GO:0004674(protein serine/threonine kinase activity);GO:0005524(ATP binding);GO:0005886(plasma membrane);GO:0006468(protein phosphorylation);GO:0007169(transmembrane receptor protein tyrosine kinase signaling pathway);GO:0016021(integral component of membrane);GO:0016301(kinase activity);GO:0016310(phosphorylation)	04075(Plant hormone signal transduction)	K13415	EC:2.7.10.1 2.7.11.1	Leucine-rich receptor-like protein kinase family protein	51.0689	40.3261	49.4153	0	0.0196712	0.0219893	25.6554	4.68119	0.0001101	0.00865657	up	yes
MSTRG.19798	Potri.011G061500	Potri.011G061500.1	GO:0005525(GTP binding);GO:0005737(cytoplasm);GO:0005886(plasma membrane);GO:0007264(small GTPase mediated signal transduction);GO:0015031(protein transport)	04145(Phagosome);04933(AGE-RAGE signaling pathway in diabetic complications)	K04392	NA	RAC-like GTP binding protein ARAC2	59.9234	49.433	72.0482	0.0469477	0	0	25.5536	4.67546	0.0011207	0.016187	up	yes
MSTRG.19806	Potri.011G062300	Potri.011G062300.1	GO:0004601(peroxidase activity);GO:0009505(plant-type cell wall);GO:0009664(plant-type cell wall organization)	00940(Phenylpropanoid biosynthesis)	K00430	EC:1.11.1.7	hypothetical protein	8.22395	4.76368	7.23034	0	0	0	2.35057	1.23301	0.0491728	0.135303	up	yes
MSTRG.19828	Potri.011G064000	Potri.011G064000.1	GO:0000287(magnesium ion binding);GO:0004737(pyruvate decarboxylase activity);GO:0005575(cellular_component);GO:0030976(thiamine pyrophosphate binding)	00010(Glycolysis / Gluconeogenesis)	K01568	EC:4.1.1.1	pyruvate decarboxylase family protein	62.3974	44.2041	54.8095	2.5846	2.03526	2.40781	6.96159	2.79942	0.00657221	0.0388099	up	yes
MSTRG.19830	Potri.011G064400	Potri.011G064400.1	GO:0004806(triglyceride lipase activity);GO:0005737(cytoplasm);GO:0006629(lipid metabolic process);GO:0008970(phosphatidylcholine 1-acylhydrolase activity);GO:0010187(negative regulation of seed germination);GO:0019915(lipid storage);GO:0046340(diacylglycerol catabolic process);GO:0047372(acylglycerol lipase activity);GO:0052651(monoacylglycerol catabolic process)	00564(Glycerophospholipid metabolism);00592(alpha-Linolenic acid metabolism)	K16818	EC:3.1.1.32	phospholipase A(1) DAD1	49.4318	35.1537	46.0823	0	0	0	18.868	4.23787	0.000467197	0.0115231	up	yes
MSTRG.19831	Potri.011G064500	Potri.011G064500.1	GO:0009658(chloroplast organization);GO:0009707(chloroplast outer membrane)	04144(Endocytosis)	K05747	NA	pherophorin like protein	15.0524	11.874	16.0058	0	0	0	7.3202	2.87188	0.000323294	0.0106331	up	yes
MSTRG.19844	Potri.011G066100	Potri.011G066100.1	GO:0003779(actin binding);GO:0005515(protein binding);GO:0005737(cytoplasm);GO:0005856(cytoskeleton);GO:0030036(actin cytoskeleton organization);GO:0031209(SCAR complex);GO:0051127(positive regulation of actin nucleation)	01200(Carbon metabolism);00620(Pyruvate metabolism);00710(Carbon fixation in photosynthetic organisms)	K01595	EC:4.1.1.31	SCAR-like protein 2	8.53639	6.56344	9.56603	0.804952	0.805055	0.716435	2.27238	1.1842	0.0288935	0.0954761	up	yes
MSTRG.19850	Potri.011G066900	Potri.011G066900.5	GO:0004197(cysteine-type endopeptidase activity);GO:0005615(extracellular space);GO:0005764(lysosome);GO:0051603(proteolysis involved in cellular protein catabolic process)	04145(Phagosome)	K01365	EC:3.4.22.15	cysteine proteinase COT44	4.00784	3.06721	3.60185	0.0557	0.160793	0.119972	2.66245	1.41276	0.0263837	0.0903944	up	yes
MSTRG.19851	Potri.011G067000	Potri.011G067000.4	GO:0003674(molecular_function);GO:0005634(nucleus);GO:0008150(biological_process)	NA	NA	NA	NA	14.0064	10.6811	14.1855	0.0635916	0.222911	0.188139	6.08973	2.60638	0.00775992	0.0426783	up	yes
MSTRG.19855	Potri.011G067400	Potri.011G067400.3;Potri.011G067400.11	GO:0004674(protein serine/threonine kinase activity);GO:0005524(ATP binding);GO:0006468(protein phosphorylation);GO:0007169(transmembrane receptor protein tyrosine kinase signaling pathway);GO:0009507(chloroplast);GO:0012505(endomembrane system);GO:0016021(integral component of membrane);GO:0048765(root hair cell differentiation);GO:0090406(pollen tube)	04626(Plant-pathogen interaction)	K13430	EC:2.7.11.1	serine/threonine-protein kinase CDL1-like	43.3211	34.9166	47.4178	0	0.0224374	0	21.6846	4.4386	0.00014645	0.00912574	up	yes
MSTRG.19858	Potri.011G068200	Potri.011G068200.1	GO:0005215(transporter activity);GO:0016020(membrane);GO:0016021(integral component of membrane);GO:0022857(transmembrane transporter activity);GO:0055085(transmembrane transport)	NA	NA	NA	NA	15.2084	10.9389	16.4555	0.095411	0.00788	0.035743	5.11192	2.35387	0.000987844	0.0155337	up	yes
MSTRG.19870	Potri.011G069600	Potri.011G069600.1	GO:0005515(protein binding);GO:0005618(cell wall);GO:0005886(plasma membrane);GO:0006970(response to osmotic stress);GO:0009414(response to water deprivation);GO:0009834(plant-type secondary cell wall biogenesis);GO:0009863(salicylic acid mediated signaling pathway);GO:0009867(jasmonic acid mediated signaling pathway);GO:0009873(ethylene-activated signaling pathway);GO:0010116(positive regulation…	00500(Starch and sucrose metabolism);00520(Amino sugar and nucleotide sugar metabolism)	K00770	EC:2.4.2.24	cellulose synthase-like protein D5	184.368	136.105	170.404	0.175391	0.091554	0.304849	60.2252	5.9123	0.00046367	0.0115038	up	yes
MSTRG.19876	Potri.011G070300	Potri.011G070300.1	GO:0003924(GTPase activity);GO:0005525(GTP binding);GO:0005829(cytosol);GO:0005886(plasma membrane);GO:0006886(intracellular protein transport);GO:0006913(nucleocytoplasmic transport);GO:0007264(small GTPase mediated signal transduction);GO:0009506(plasmodesma);GO:0031901(early endosome membrane);GO:0032588(trans-Golgi network membrane);GO:0042546(cell wall biogenesis)	04144(Endocytosis)	K07904	NA	GTP-binding family protein	33.1401	26.2576	29.5194	4.86096	4.77246	5.38367	3.23928	1.69567	0.0115503	0.0537312	up	yes
MSTRG.19877	Potri.011G071000	Potri.011G071000.1	GO:0009567(double fertilization forming a zygote and endosperm)	NA	NA	NA	NA	3.80322	3.26501	3.76728	0	0	0.096755	3.10019	1.63236	0.00411844	0.0297291	up	yes
MSTRG.19887	Potri.011G071800	Potri.011G071800.1	GO:0003677(DNA binding);GO:0005634(nucleus);GO:0006351(transcription, DNA-templated);GO:0006355(regulation of transcription, DNA-templated)	04075(Plant hormone signal transduction)	K14503	NA	BES1/BZR1 homolog protein 2	18.4402	11.2307	17.041	0.262377	0.393183	0.479947	3.49923	1.80704	0.032236	0.102086	up	yes
MSTRG.1989	Potri.001G266400	Potri.001G266400.3;Potri.001G266400.4	GO:0005768(endosome);GO:0005794(Golgi apparatus);GO:0005802(trans-Golgi network);GO:0005886(plasma membrane);GO:0006952(defense response);GO:0008270(zinc ion binding);GO:0009506(plasmodesma);GO:0009809(lignin biosynthetic process);GO:0009833(plant-type primary cell wall biogenesis);GO:0009834(plant-type secondary cell wall biogenesis);GO:0016021(integral component of membrane);GO:0016757(transfer…	00500(Starch and sucrose metabolism);00520(Amino sugar and nucleotide sugar metabolism)	K00770	EC:2.4.2.24	cellulose synthase-like protein D5	64.675	45.6347	57.548	0.787506	1.07731	0.906653	13.0008	3.70053	0.00228049	0.0221433	up	yes
MSTRG.19915	Potri.011G074600	Potri.011G074600.1	GO:0009536(plastid)	00195(Photosynthesis)	K02637	NA	cytochrome b6/f complex subunit IV	0	8.10061	0	0	0	0	1227.07	10.261	0.00333838	0.0266239	up	yes
MSTRG.1992	Potri.001G267200	Potri.001G267200.1	GO:0003674(molecular_function);GO:0005634(nucleus);GO:0008150(biological_process);GO:0016021(integral component of membrane)	NA	NA	NA	NA	27.3217	19.8633	25.8972	0	0	0.0557629	11.1513	3.47913	0.000211965	0.0097254	up	yes
MSTRG.1993	Potri.001G267300	Potri.001G267300.1	GO:0003677(DNA binding);GO:0003700(transcription factor activity, sequence-specific DNA binding);GO:0005634(nucleus);GO:0006355(regulation of transcription, DNA-templated);GO:0045893(positive regulation of transcription, DNA-templated);GO:2000652(regulation of secondary cell wall biogenesis)	00190(Oxidative phosphorylation);00860(Porphyrin and chlorophyll metabolism)	K02259	NA	hypothetical protein	7.24287	4.70415	7.29954	0	0	0	2.49623	1.31975	0.00679648	0.0395275	up	yes
MSTRG.19953	Potri.011G079500	Potri.011G079500.1	GO:0009416(response to light stimulus);GO:0009535(chloroplast thylakoid membrane);GO:0009768(photosynthesis, light harvesting in photosystem I);GO:0009941(chloroplast envelope);GO:0010287(plastoglobule);GO:0016168(chlorophyll binding);GO:0031409(pigment binding)	00196(Photosynthesis - antenna proteins)	K08912	NA	Chlorophyll a-b binding protein 2	106.942	79.1057	98.3649	6.17093	5.43408	6.44571	6.07049	2.60181	0.00327351	0.0264838	up	yes
MSTRG.19954	Potri.011G079400	Potri.011G079400.3;Potri.011G079400.2	GO:0000139(Golgi membrane);GO:0005794(Golgi apparatus);GO:0009507(chloroplast);GO:0009834(plant-type secondary cell wall biogenesis);GO:0016021(integral component of membrane);GO:0016413(O-acetyltransferase activity);GO:0016491(oxidoreductase activity);GO:0016740(transferase activity);GO:0045491(xylan metabolic process);GO:0045492(xylan biosynthetic process);GO:0055114(oxidation-reduction process)	NA	NA	NA	NA	26.0413	21.6456	30.8167	0.562546	0.390069	0.466767	8.03224	3.0058	0.0034139	0.0269049	up	yes
MSTRG.19977	Potri.011G081600	Potri.011G081600.3	GO:0003674(molecular_function);GO:0005634(nucleus);GO:0008150(biological_process)	NA	NA	NA	NA	11.5774	9.25979	13.4154	0.949415	0.546268	0.769758	2.89627	1.5342	0.0487817	0.13461	up	yes
MSTRG.19992	Potri.011G083700	Potri.011G083700.1	GO:0000808(origin recognition complex);GO:0003677(DNA binding);GO:0005515(protein binding);GO:0005634(nucleus);GO:0005664(nuclear origin of replication recognition complex);GO:0006260(DNA replication);GO:0009555(pollen development)	NA	NA	NA	NA	2.93812	2.33586	2.91091	0.0500986	0.05339	0	2.30725	1.20618	0.00887131	0.0459619	up	yes
MSTRG.200	Potri.001G028200	Potri.001G028200.1;Potri.001G028200.2	GO:0004190(aspartic-type endopeptidase activity);GO:0006508(proteolysis);GO:0030163(protein catabolic process)	NA	NA	NA	NA	627.403	409.286	575.935	0.291458	0.501136	0.375624	136.951	7.09752	0.00106234	0.0159484	up	yes
MSTRG.20001	Potri.011G085200	Potri.011G085200.2;Potri.011G085200.3	GO:0005634(nucleus);GO:0008568(microtubule-severing ATPase activity);GO:0031122(cytoplasmic microtubule organization)	04144(Endocytosis)	K12196	NA	AAA-ATPase of VPS4/SKD1 family	4.74067	3.82625	5.64281	0.32248	0.418968	0.299636	2.33639	1.22428	0.0159341	0.0653721	up	yes
MSTRG.20005	Potri.011G086700	Potri.011G086700.1	GO:0003723(RNA binding);GO:0004525(ribonuclease III activity);GO:0005634(nucleus);GO:0005737(cytoplasm);GO:0016442(RISC complex);GO:0030422(production of siRNA involved in RNA interference)	NA	NA	NA	NA	6.66079	5.70938	7.17317	0.06715	0.221504	0.248276	3.99692	1.99889	0.0171925	0.0688754	up	yes
MSTRG.20012	Potri.011G088100	Potri.011G088100.2	GO:0000166(nucleotide binding);GO:0003676(nucleic acid binding);GO:0003723(RNA binding);GO:0005576(extracellular region)	03015(mRNA surveillance pathway)	K14411	NA	hypothetical protein	6.01224	5.53347	6.3242	0.970509	1.63386	1.50925	7.61859	2.92952	0.00416748	0.0298899	up	yes
MSTRG.20040	Potri.011G091100	Potri.011G091100.1	GO:0004871(signal transducer activity);GO:0005886(plasma membrane);GO:0009416(response to light stimulus);GO:0016567(protein ubiquitination)	00902(Monoterpenoid biosynthesis)	K15095	EC:1.1.1.208	uncharacterized LOC100839967	17.969	12.643	16.6203	0.106427	0.052038	0.082023	6.5408	2.70947	0.00132345	0.017357	up	yes
MSTRG.20044	Potri.011G092500	Potri.011G092500.1	GO:0000226(microtubule cytoskeleton organization);GO:0000911(cytokinesis by cell plate formation);GO:0000922(spindle pole);GO:0005634(nucleus);GO:0005819(spindle);GO:0005874(microtubule);GO:0007067(mitotic nuclear division);GO:0008017(microtubule binding);GO:0008283(cell proliferation);GO:0009524(phragmoplast);GO:0009574(preprophase band);GO:0048528(post-embryonic root development);GO:0055028(cor…	00190(Oxidative phosphorylation)	K02133	EC:3.6.3.14	uncharacterized LOC101763014	103.095	71.4235	98.1978	0.18248	0.130697	0.092438	30.4322	4.92753	0.000499714	0.0117061	up	yes
MSTRG.20078	Potri.011G096300	Potri.011G096300.1;Potri.011G096300.2	GO:0005507(copper ion binding);GO:0005739(mitochondrion);GO:0005759(mitochondrial matrix);GO:0005829(cytosol);GO:0005975(carbohydrate metabolic process);GO:0006099(tricarboxylic acid cycle);GO:0006108(malate metabolic process);GO:0016020(membrane);GO:0016615(malate dehydrogenase activity);GO:0030060(L-malate dehydrogenase activity);GO:0042742(defense response to bacterium);GO:0048046(apoplast)	01200(Carbon metabolism);00020(Citrate cycle (TCA cycle));00620(Pyruvate metabolism);00630(Glyoxylate and dicarboxylate metabolism);00710(Carbon fixation in photosynthetic organisms);00270(Cysteine and methionine metabolism)	K00026	EC:1.1.1.37	Malate dehydrogenase family protein	79.1796	56.8945	74.5239	10.8078	9.85308	10.3535	2.5847	1.37	0.00768486	0.0424422	up	yes
MSTRG.20080	Potri.011G096500	Potri.011G096500.1	GO:0005516(calmodulin binding);GO:0005634(nucleus);GO:0008150(biological_process)	NA	NA	NA	NA	33.2636	25.6804	30.5444	0	0	0	15.2291	3.92876	0.000684986	0.0133227	up	yes
MSTRG.20086	Potri.011G097700	Potri.011G097700.1	GO:0003674(molecular_function);GO:0005634(nucleus);GO:0009507(chloroplast);GO:0010207(photosystem II assembly)	NA	NA	NA	NA	9.62162	8.34658	10.7318	1.68565	1.61088	1.80313	2.21943	1.15019	0.010902	0.0517503	up	yes
MSTRG.20092	Potri.011G098300	Potri.011G098300.1	GO:0003677(DNA binding);GO:0003700(transcription factor activity, sequence-specific DNA binding);GO:0005634(nucleus);GO:0006351(transcription, DNA-templated);GO:0006355(regulation of transcription, DNA-templated);GO:0008289(lipid binding);GO:0009855(determination of bilateral symmetry);GO:0009944(polarity specification of adaxial/abaxial axis);GO:0009955(adaxial/abaxial pattern specification);GO:…	NA	NA	NA	NA	38.5619	29.066	35.0053	1.19655	1.43669	0.858488	9.70797	3.27917	0.0206751	0.0773733	up	yes
MSTRG.20131	Potri.011G103200	Potri.011G103200.1	GO:0005215(transporter activity);GO:0006814(sodium ion transport);GO:0008508(bile acid:sodium symporter activity);GO:0009507(chloroplast);GO:0009941(chloroplast envelope);GO:0016020(membrane)	NA	NA	NA	NA	5.26933	3.72528	4.63638	0.331499	0.274581	0.331073	2.14934	1.10389	0.0276681	0.0930269	up	yes
MSTRG.20134	Potri.011G103700	Potri.011G103700.1;Potri.011G103700.2	GO:0003824(catalytic activity);GO:0005829(cytosol);GO:0008460(dTDP-glucose 4,6-dehydratase activity);GO:0009225(nucleotide-sugar metabolic process);GO:0009506(plasmodesma);GO:0009507(chloroplast);GO:0010253(UDP-rhamnose biosynthetic process);GO:0010280(UDP-L-rhamnose synthase activity);GO:0010315(auxin efflux);GO:0016491(oxidoreductase activity);GO:0016853(isomerase activity);GO:0030154(cell diff…	00520(Amino sugar and nucleotide sugar metabolism)	K12450	EC:4.2.1.76	NAD-dependent epimerase/dehydratase family protein	49.3376	35.5726	47.0662	2.49487	2.51421	3.21039	4.80217	2.26369	0.0126121	0.056717	up	yes
MSTRG.20166	Potri.011G107500	Potri.011G107500.1	NA	NA	NA	NA	NA	16.5161	11.5708	14.923	0	0	0	6.80675	2.76697	0.00259719	0.023716	up	yes
MSTRG.20169	Potri.011G107800	Potri.011G107800.1	GO:0003674(molecular_function);GO:0005576(extracellular region);GO:0008150(biological_process)	00480(Glutathione metabolism)	K01255	EC:3.4.11.1	leucine aminopeptidase 1-like	10.3541	8.21654	10.8294	0.246074	0.058655	0.201938	4.33929	2.11746	0.00406121	0.0295569	up	yes
MSTRG.20178	Potri.011G109300	Potri.011G109300.1;Potri.011G109300.2	GO:0005929(cilium);GO:0035091(phosphatidylinositol binding);GO:0061512(protein localization to cilium)	NA	NA	NA	NA	11.5453	9.3485	11.2454	0	0.150371	0.264811	6.12435	2.61456	0.0159145	0.0653127	up	yes
MSTRG.20180	Potri.011G109700	Potri.011G109700.1	GO:0004853(uroporphyrinogen decarboxylase activity);GO:0005829(cytosol);GO:0006783(heme biosynthetic process)	00860(Porphyrin and chlorophyll metabolism)	K01599	EC:4.1.1.37	hypothetical protein	21.894	16.4502	22.4545	1.97022	1.71055	2.11325	2.94381	1.55768	0.00239718	0.0227133	up	yes
MSTRG.20187	Potri.011G110700	Potri.011G110700.2	GO:0005829(cytosol);GO:0008964(phosphoenolpyruvate carboxylase activity);GO:0009507(chloroplast);GO:0048046(apoplast);GO:0048366(leaf development)	01200(Carbon metabolism);00620(Pyruvate metabolism);00710(Carbon fixation in photosynthetic organisms)	K01595	EC:4.1.1.31	phosphoenolpyruvate carboxylase family protein	112.645	82.3707	105.32	13.2667	13.0421	11.6324	3.50694	1.81021	0.0233207	0.0833979	up	yes
MSTRG.20191	Potri.011G111700	Potri.011G111700.1	GO:0000139(Golgi membrane);GO:0005794(Golgi apparatus);GO:0006486(protein glycosylation);GO:0008378(galactosyltransferase activity);GO:0016021(integral component of membrane);GO:0016757(transferase activity, transferring glycosyl groups);GO:0016758(transferase activity, transferring hexosyl groups)	00601(Glycosphingolipid biosynthesis - lacto and neolacto series)	K03766	EC:2.4.1.206	beta-1	21.4893	15.5105	22.3533	1.40698	0.785759	1.23615	2.6269	1.39336	0.0198026	0.075286	up	yes
[truncated: 4,263 more rows]

## Sheet: Genes VC1 vs VC2
gene_id	gene_name	transcript_id	GO	KEGG	KO_ENTRY	EC	Description	FPKM.VC1_1	FPKM.VC1_2	FPKM.VC1_3	FPKM.VC2_1	FPKM.VC2_2	FPKM.VC2_3	fc	log2(fc)	pval	qval	regulation	significant
[truncated: 4,233 more rows]

## Sheet: Genes VC2 vs  VC3
gene_id	gene_name	transcript_id	GO	KEGG	KO_ENTRY	EC	Description	FPKM.VC2_1	FPKM.VC2_2	FPKM.VC2_3	FPKM.VC3_1	FPKM.VC3_2	FPKM.VC3_3	fc	log2(fc)	pval	qval	regulation	significant
[truncated: 3,651 more rows]

## Sheet: LncRNA VC1 vs VC3
t_id	class_code	chr	strand	start	end	t_name	num_exons	length	gene_id	gene_name	cov.VC1_1	FPKM.VC1_1	cov.VC1_2	FPKM.VC1_2	cov.VC1_3	FPKM.VC1_3	cov.VC3_1	FPKM.VC3_1	cov.VC3_2	FPKM.VC3_2	cov.VC3_3	FPKM.VC3_3	fc	log2(fc)	pval	qval	regulation	significant
[truncated: 73 more rows]

[truncated: 5 more sheets: LncRNA VC1 vs  VC2, LncRNA VC2 vs VC3 , CircRNA VC1 vs VC3, CircRNA VC1 vs VC2, CircRNA VC2 vs VC3]
