# Supplementary material for: Non-Coding RNA Analyses of Seasonal Cambium Activity in Populus tomentosa
Source: Cells. 2022 Feb 11;11(4):640. doi: 10.3390/cells11040640 (PMC8869787; doi:10.3390/cells11040640)
Supplement: Supplementary file 1 [file cells-11-00640-s001.zip › supplementary files-revised/Table S2 heatmap of genes and noncoding RNAs-2022-2-5.xlsx]

## Sheet: (A) The differentially genes
(A) The differentially expressed genes of phytohormone signal transduction
t_id	class_code	chr	strand	start	end	t_name	num_exons	length	gene_id	gene_name	GO	KEGG	KO_ENTRY	EC	Description	FPKM.VC1_1	FPKM.VC1_2	FPKM.VC1_3	FPKM.VC2_1	FPKM.VC2_2	FPKM.VC2_3	FPKM.VC3_1	FPKM.VC3_2	FPKM.VC3_3
38452	"="	chr07	-	7874471	7876465	Potri.007G063300.1	1	1995	MSTRG.13717	Potri.007G063300	GO:0003700(transcription factor activity, sequence-specific DNA binding);GO:0005634(nucleus);GO:0006355(regulation of transcription, DNA-templated);GO:0008356(asymmetric cell division);GO:0009956(radial pattern formation);GO:0043565(sequence-specific DNA binding);GO:0045930(negative regulation of mitotic cell cycle);GO:0048366(leaf development);GO:0055072(iron ion homeostasis)	04075(Plant hormone signal transduction)	K14494	NA	DELLA protein GAI-like	8.26559	6.86466	8.3229	40.5234	39.1627	38.5478	0.130911	0.084093	0.042783
4009	"="	chr01	-	16842455	16844959	Potri.001G189400.1	3	1466	MSTRG.1456	Potri.001G189400	GO:0051213(dioxygenase activity)	00904(Diterpenoid biosynthesis)	K04124	EC:1.14.11.15	gibberellin 3-beta-dioxygenase 4	13.7661	8.99222	12.1558	4.25162	3.19085	5.44592	0	0	0.058806
55385	"="	chr11	+	4095391	4097498	Potri.011G047800.1	3	1254	MSTRG.19713	Potri.011G047800	GO:0051213(dioxygenase activity)	00904(Diterpenoid biosynthesis)	K04124	EC:1.14.11.15	gibberellin 3-beta-dioxygenase 4	2.16029	2.56936	1.95275	4.60906	4.9468	4.57652	0.323951	0.216963	0.033235
9414	"="	chr01	+	49008395	49010231	Potri.001G455400.1	3	1302	MSTRG.3409	Potri.001G455400	GO:0009852(auxin catabolic process);GO:0051213(dioxygenase activity)	00904(Diterpenoid biosynthesis)	K04125	EC:1.14.11.13	gibberellin 2-beta-dioxygenase 8-like	7.78881	5.40721	6.87612	4.51433	3.10633	3.5512	0	0	0
71285	"="	chr15	-	14425108	14427632	Potri.015G134600.1	3	2234	MSTRG.25465	Potri.015G134600	GO:0009416(response to light stimulus);GO:0009686(gibberellin biosynthetic process);GO:0009740(gibberellic acid mediated signaling pathway);GO:0009826(unidimensional cell growth);GO:0009908(flower development);GO:0045544(gibberellin 20-oxidase activity)	00904(Diterpenoid biosynthesis)	K05282	EC:1.14.11.12	gibberellin 20-oxidase family protein	0.552914	0.50047	0.779189	0.429503	0.676732	0.447119	30.5018	29.5197	30.8745
26704	"="	chr05	-	4715482	4718169	Potri.005G065400.1	4	1421	MSTRG.9516	Potri.005G065400	GO:0051213(dioxygenase activity)	00904(Diterpenoid biosynthesis)	K05282	EC:1.14.11.12	gibberellin 20 oxidase 2-like	0	0.090358	0.030943	0.294284	0.161414	0.329191	311.921	284.083	316.473
50553	"="	chr10	-	10326360	10328918	Potri.010G078300.2	6	1335	MSTRG.17958	Potri.010G078300	GO:0003700(transcription factor activity, sequence-specific DNA binding);GO:0005515(protein binding);GO:0005634(nucleus);GO:0006351(transcription, DNA-templated);GO:0009733(response to auxin);GO:0009734(auxin-activated signaling pathway);GO:0010102(lateral root morphogenesis);GO:0045892(negative regulation of transcription, DNA-templated)	04075(Plant hormone signal transduction)	K14484	NA	aux/IAA family protein	3.58818	2.79161	2.73003	1.21153	0.287959	0.475597	0	0	0
50555	"="	chr10	-	10326360	10328918	Potri.010G078300.5	5	1419	MSTRG.17958	Potri.010G078300	GO:0003700(transcription factor activity, sequence-specific DNA binding);GO:0005515(protein binding);GO:0005634(nucleus);GO:0006351(transcription, DNA-templated);GO:0009733(response to auxin);GO:0009734(auxin-activated signaling pathway);GO:0010102(lateral root morphogenesis);GO:0045892(negative regulation of transcription, DNA-templated)	04075(Plant hormone signal transduction)	K14484	NA	aux/IAA family protein	3.58351	2.2968	3.1957	1.21153	0.287959	0.475597	0	0	0
48059	"="	chr09	-	10714628	10718969	Potri.009G132100.1	8	2062	MSTRG.17062	Potri.009G132100	GO:0003333(amino acid transmembrane transport);GO:0005886(plasma membrane);GO:0015171(amino acid transmembrane transporter activity)	04075(Plant hormone signal transduction)	K13946	NA	auxin influx carrier family protein	82.5675	54.7781	75.0939	12.3605	9.2698	15.643	0	0	0.020074
33109	"="	chr06	-	7556593	7561009	Potri.006G098300.3	8	2679	MSTRG.11808	Potri.006G098300	GO:0003333(amino acid transmembrane transport);GO:0005886(plasma membrane);GO:0015171(amino acid transmembrane transporter activity)	04075(Plant hormone signal transduction)	K13946	NA	auxin resistant 1 family protein	17.7375	13.8645	16.8222	35.9467	20.5267	17.6016	0.094277	0.180632	0.159087
22101	"="	chr04	+	6461508	6471390	Potri.004G078200.6	14	4003	MSTRG.7847	Potri.004G078200	GO:0003677(DNA binding);GO:0003700(transcription factor activity, sequence-specific DNA binding);GO:0005634(nucleus);GO:0006351(transcription, DNA-templated);GO:0006355(regulation of transcription, DNA-templated);GO:0009733(response to auxin);GO:0009734(auxin-activated signaling pathway);GO:0009908(flower development)	04075(Plant hormone signal transduction)	K14486	NA	auxin response factor 19-like	12.1418	9.39776	12.9774	24.4896	23.4195	25.4246	1.66237	1.44209	1.58971
21567	"="	chr04	-	3900917	3907900	Potri.004G050150.2	11	3137	MSTRG.7646	Potri.004G050150	GO:0003677(DNA binding);GO:0003700(transcription factor activity, sequence-specific DNA binding);GO:0005634(nucleus);GO:0006351(transcription, DNA-templated);GO:0006355(regulation of transcription, DNA-templated);GO:0009733(response to auxin);GO:0009734(auxin-activated signaling pathway);GO:0009850(auxin metabolic process);GO:0010050(vegetative phase change);GO:0010158(abaxial cell fate specifica…	04075(Plant hormone signal transduction)	K14486	NA	auxin response factor 3 family protein	22.7459	16.0073	22.5322	27.9046	29.3601	35.1296	4.09058	3.33009	3.6861
80764	"="	chr18	+	16534350	16542791	Potri.018G145800.2	14	4508	MSTRG.28929	Potri.018G145800	GO:0003677(DNA binding);GO:0003700(transcription factor activity, sequence-specific DNA binding);GO:0005634(nucleus);GO:0006351(transcription, DNA-templated);GO:0006355(regulation of transcription, DNA-templated);GO:0009723(response to ethylene);GO:0009733(response to auxin);GO:0009734(auxin-activated signaling pathway);GO:0010311(lateral root formation);GO:0043565(sequence-specific DNA binding);…	04075(Plant hormone signal transduction)	K14486	NA	auxin response factor 7-like	12.419	9.36366	13.376	7.23218	8.09964	14.4698	0.081115	0.039524	0.069782
16938	"="	chr03	+	8438848	8443457	Potri.003G056900.1	3	944	MSTRG.6041	Potri.003G056900	GO:0003700(transcription factor activity, sequence-specific DNA binding);GO:0005515(protein binding);GO:0005634(nucleus);GO:0006351(transcription, DNA-templated);GO:0006355(regulation of transcription, DNA-templated);GO:0009630(gravitropism);GO:0009638(phototropism);GO:0009733(response to auxin);GO:0009734(auxin-activated signaling pathway);GO:0080086(stamen filament development)	04075(Plant hormone signal transduction)	K14484	NA	auxin-induced protein 22A	4.52406	3.52334	5.02234	0.406482	0.41481	0.489692	0	0	0
3756	"="	chr01	-	15194484	15196563	Potri.001G177400.1	5	1085	MSTRG.1360	Potri.001G177400	GO:0003700(transcription factor activity, sequence-specific DNA binding);GO:0005515(protein binding);GO:0005634(nucleus);GO:0006351(transcription, DNA-templated);GO:0006355(regulation of transcription, DNA-templated);GO:0009733(response to auxin);GO:0009734(auxin-activated signaling pathway);GO:0042802(identical protein binding);GO:1900057(positive regulation of leaf senescence)	04075(Plant hormone signal transduction)	K14484	NA	auxin-induced protein IAA4	26.4223	19.0816	23.1416	9.39379	9.07329	22.8483	0.803261	0.452915	0.396224
26472	"="	chr05	-	3843828	3845462	Potri.005G053800.1	4	1187	MSTRG.9431	Potri.005G053800	GO:0005515(protein binding)	04075(Plant hormone signal transduction)	K14484	NA	auxin-induced protein IAA4	22.6406	28.3029	41.4599	36.5292	26.3058	34.5503	0.142996	0.262259	0.365784
61893	"="	chr13	-	2893391	2895320	Potri.013G041300.1	4	1455	MSTRG.21941	Potri.013G041300	GO:0005515(protein binding)	04075(Plant hormone signal transduction)	K14484	NA	auxin-induced protein IAA4	56.1553	42.5478	67.3227	34.3042	24.2153	52.7281	0.660902	0.330207	0.375121
10311	"="	chr02	-	1531904	1532981	Potri.002G024500.1	1	1078	MSTRG.3722	Potri.002G024500	GO:0003674(molecular_function);GO:0005739(mitochondrion);GO:0009733(response to auxin)	04075(Plant hormone signal transduction)	K14488	NA	auxin-responsive family protein	12.6152	8.47246	11.8416	2.02602	0.395355	0.709115	0	0	0.039986
12185	"="	chr02	-	7944458	7949413	Potri.002G108000.2	7	1782	MSTRG.4401	Potri.002G108000	GO:0003700(transcription factor activity, sequence-specific DNA binding);GO:0005634(nucleus);GO:0006351(transcription, DNA-templated);GO:0006355(regulation of transcription, DNA-templated);GO:0009733(response to auxin);GO:0009734(auxin-activated signaling pathway)	04075(Plant hormone signal transduction)	K14484	NA	auxin-responsive family protein	226.928	161.467	202.951	166.318	166.656	229.208	8.86565	8.55894	10.0993
16797	"="	chr03	-	7543098	7546619	Potri.003G051300.4	5	1684	MSTRG.5992	Potri.003G051300	GO:0003700(transcription factor activity, sequence-specific DNA binding);GO:0005622(intracellular);GO:0005634(nucleus);GO:0006351(transcription, DNA-templated);GO:0006355(regulation of transcription, DNA-templated);GO:0006417(regulation of translation);GO:0009733(response to auxin);GO:0009734(auxin-activated signaling pathway)	04075(Plant hormone signal transduction)	K14484	NA	auxin-responsive protein IAA27	42.5921	29.968	43.6049	19.8913	19.5434	30.0471	0.801778	0.858378	0.964701
67927	"="	chr14	+	13528304	13532818	Potri.014G169300.2	12	2053	MSTRG.24221	Potri.014G169300	GO:0016279(protein-lysine N-methyltransferase activity);GO:0018026(peptidyl-lysine monomethylation)	04075(Plant hormone signal transduction)	K14484	NA	auxin-responsive protein IAA9-like	3.45094	2.08567	3.27918	2.9747	5.79379	5.26562	4.62337	3.96375	6.27766
60165	"="	chr12	-	12992423	12998846	Potri.012G106100.1	15	4516	MSTRG.21362	Potri.012G106100	GO:0003677(DNA binding);GO:0003700(transcription factor activity, sequence-specific DNA binding);GO:0005515(protein binding);GO:0005634(nucleus);GO:0006351(transcription, DNA-templated);GO:0006355(regulation of transcription, DNA-templated);GO:0008285(negative regulation of cell proliferation);GO:0009734(auxin-activated signaling pathway);GO:0009737(response to abscisic acid);GO:0009911(positive …	04075(Plant hormone signal transduction)	K14486	NA	auxin response factor 7-like	36.5131	28.0121	36.718	45.5428	39.8784	61.1625	75.1851	72.6473	79.5885
14952	"="	chr02	+	22966845	22968973	Potri.002G236200.1	3	1321	MSTRG.5351	Potri.002G236200	GO:0005576(extracellular region);GO:0005618(cell wall);GO:0010411(xyloglucan metabolic process);GO:0016762(xyloglucan:xyloglucosyl transferase activity);GO:0016798(hydrolase activity, acting on glycosyl bonds);GO:0033946(xyloglucan-specific endo-beta-1,4-glucanase activity);GO:0042546(cell wall biogenesis);GO:0048046(apoplast);GO:0071555(cell wall organization)	04075(Plant hormone signal transduction)	K14504	EC:2.4.1.207	xyloglucan endotransglucosylase/hydrolase protein 22	158.846	113.639	150.321	72.6042	37.6945	54.7988	1.44269	1.95285	2.05419
2875	"="	chr01	+	10923912	10926690	Potri.001G136100.1	4	1350	MSTRG.1039	Potri.001G136100	GO:0004553(hydrolase activity, hydrolyzing O-glycosyl compounds);GO:0005618(cell wall);GO:0010411(xyloglucan metabolic process);GO:0016762(xyloglucan:xyloglucosyl transferase activity);GO:0016798(hydrolase activity, acting on glycosyl bonds);GO:0042546(cell wall biogenesis);GO:0048046(apoplast);GO:0071555(cell wall organization)	04075(Plant hormone signal transduction)	K14504	EC:2.4.1.207	xyloglucan endotransglucosylase/hydrolase protein 24-like	20.7301	14.9075	21.9607	0.308028	0.480626	0.269501	0.101255	0	0
33636	"="	chr06	-	9814492	9816855	Potri.006G122900.1	4	1622	MSTRG.11993	Potri.006G122900	GO:0004553(hydrolase activity, hydrolyzing O-glycosyl compounds);GO:0005576(extracellular region);GO:0005618(cell wall);GO:0005975(carbohydrate metabolic process);GO:0010411(xyloglucan metabolic process);GO:0016762(xyloglucan:xyloglucosyl transferase activity);GO:0016798(hydrolase activity, acting on glycosyl bonds);GO:0016998(cell wall macromolecule catabolic process);GO:0042546(cell wall biogen…	04075(Plant hormone signal transduction)	K14504	EC:2.4.1.207	xyloglucan endotransglucosylase/hydrolase protein 24-like	56.9327	36.3933	54.7199	40.298	52.0028	77.1978	0	0	0.052974
43305	"="	chr08	+	9232271	9235719	Potri.008G138400.3	4	2144	MSTRG.15400	Potri.008G138400	GO:0004553(hydrolase activity, hydrolyzing O-glycosyl compounds);GO:0005576(extracellular region);GO:0005618(cell wall);GO:0010154(fruit development);GO:0010411(xyloglucan metabolic process);GO:0016762(xyloglucan:xyloglucosyl transferase activity);GO:0016798(hydrolase activity, acting on glycosyl bonds);GO:0042546(cell wall biogenesis);GO:0048046(apoplast);GO:0071555(cell wall organization);GO:00…	04075(Plant hormone signal transduction)	K14504	EC:2.4.1.207	xyloglucan endotransglucosylase/hydrolase protein 24-like	115.853	81.756	87.6774	18.6613	11.3306	14.2404	0.477647	0.182222	0.340715
51073	"="	chr10	-	12334130	12337111	Potri.010G102300.1	4	1704	MSTRG.18143	Potri.010G102300	GO:0004553(hydrolase activity, hydrolyzing O-glycosyl compounds);GO:0005576(extracellular region);GO:0005618(cell wall);GO:0010154(fruit development);GO:0010411(xyloglucan metabolic process);GO:0016762(xyloglucan:xyloglucosyl transferase activity);GO:0016798(hydrolase activity, acting on glycosyl bonds);GO:0042546(cell wall biogenesis);GO:0048046(apoplast);GO:0071555(cell wall organization);GO:00…	04075(Plant hormone signal transduction)	K14504	EC:2.4.1.207	xyloglucan endotransglucosylase/hydrolase protein 24-like	17.0529	12.6866	15.847	22.4681	16.1161	14.4693	0	0	0.100849
14952	"="	chr02	+	22966845	22968973	Potri.002G236200.1	3	1321	MSTRG.5351	Potri.002G236200	GO:0005576(extracellular region);GO:0005618(cell wall);GO:0010411(xyloglucan metabolic process);GO:0016762(xyloglucan:xyloglucosyl transferase activity);GO:0016798(hydrolase activity, acting on glycosyl bonds);GO:0033946(xyloglucan-specific endo-beta-1,4-glucanase activity);GO:0042546(cell wall biogenesis);GO:0048046(apoplast);GO:0071555(cell wall organization)	04075(Plant hormone signal transduction)	K14504	EC:2.4.1.207	xyloglucan endotransglucosylase/hydrolase protein 22	158.85	113.64	150.32	72.6042	37.6945	54.7988	1.44	1.95	2.05
2875	"="	chr01	+	10923912	10926690	Potri.001G136100.1	4	1350	MSTRG.1039	Potri.001G136100	GO:0004553(hydrolase activity, hydrolyzing O-glycosyl compounds);GO:0005618(cell wall);GO:0010411(xyloglucan metabolic process);GO:0016762(xyloglucan:xyloglucosyl transferase activity);GO:0016798(hydrolase activity, acting on glycosyl bonds);GO:0042546(cell wall biogenesis);GO:0048046(apoplast);GO:0071555(cell wall organization)	04075(Plant hormone signal transduction)	K14504	EC:2.4.1.207	xyloglucan endotransglucosylase/hydrolase protein 24-like	20.73	14.91	21.96	0.308028	0.480626	0.269501	0.1	0	0
33636	"="	chr06	-	9814492	9816855	Potri.006G122900.1	4	1622	MSTRG.11993	Potri.006G122900	GO:0004553(hydrolase activity, hydrolyzing O-glycosyl compounds);GO:0005576(extracellular region);GO:0005618(cell wall);GO:0005975(carbohydrate metabolic process);GO:0010411(xyloglucan metabolic process);GO:0016762(xyloglucan:xyloglucosyl transferase activity);GO:0016798(hydrolase activity, acting on glycosyl bonds);GO:0016998(cell wall macromolecule catabolic process);GO:0042546(cell wall biogen…	04075(Plant hormone signal transduction)	K14504	EC:2.4.1.207	xyloglucan endotransglucosylase/hydrolase protein 24-like	56.93	36.39	54.72	40.298	52.0028	77.1978	0	0	0.05
43305	"="	chr08	+	9232271	9235719	Potri.008G138400.3	4	2144	MSTRG.15400	Potri.008G138400	GO:0004553(hydrolase activity, hydrolyzing O-glycosyl compounds);GO:0005576(extracellular region);GO:0005618(cell wall);GO:0010154(fruit development);GO:0010411(xyloglucan metabolic process);GO:0016762(xyloglucan:xyloglucosyl transferase activity);GO:0016798(hydrolase activity, acting on glycosyl bonds);GO:0042546(cell wall biogenesis);GO:0048046(apoplast);GO:0071555(cell wall organization);GO:00…	04075(Plant hormone signal transduction)	K14504	EC:2.4.1.207	xyloglucan endotransglucosylase/hydrolase protein 24-like	115.85	81.76	87.68	18.6613	11.3306	14.2404	0.48	0.18	0.34
51073	"="	chr10	-	12334130	12337111	Potri.010G102300.1	4	1704	MSTRG.18143	Potri.010G102300	GO:0004553(hydrolase activity, hydrolyzing O-glycosyl compounds);GO:0005576(extracellular region);GO:0005618(cell wall);GO:0010154(fruit development);GO:0010411(xyloglucan metabolic process);GO:0016762(xyloglucan:xyloglucosyl transferase activity);GO:0016798(hydrolase activity, acting on glycosyl bonds);GO:0042546(cell wall biogenesis);GO:0048046(apoplast);GO:0071555(cell wall organization);GO:00…	04075(Plant hormone signal transduction)	K14504	EC:2.4.1.207	xyloglucan endotransglucosylase/hydrolase protein 24-like	17.05	12.69	15.85	22.4681	16.1161	14.4693	0	0	0.1

## Sheet: (B) starch and sucrose metaboli
(B) starch and sucrose metabolism
t_id	class_code	chr	strand	start	end	t_name	num_exons	length	gene_id	gene_name	GO	KEGG	KO_ENTRY	EC	Description	FPKM.VC1_1	FPKM.VC1_2	FPKM.VC1_3	FPKM.VC2_1	FPKM.VC2_2	FPKM.VC2_3	FPKM.VC3_1	FPKM.VC3_2	FPKM.VC3_3
2876	"="	chr01	-	10928209	10932675	Potri.001G136200.1	3	3472	MSTRG.1041	Potri.001G136200	GO:0000139(Golgi membrane);GO:0000271(polysaccharide biosynthetic process);GO:0005768(endosome);GO:0005783(endoplasmic reticulum);GO:0005794(Golgi apparatus);GO:0005802(trans-Golgi network);GO:0005886(plasma membrane);GO:0009409(response to cold);GO:0009832(plant-type cell wall biogenesis);GO:0016021(integral component of membrane);GO:0016757(transferase activity, transferring glycosyl groups);GO…	00500(Starch and sucrose metabolism);00520(Amino sugar and nucleotide sugar metabolism)	K00770	EC:2.4.2.24	Cellulose synthase A catalytic subunit 3 [UDP-forming]	2.86358	4.64152	2.7728	1.21242	1.35692	3.11175	0.156374	0.432949	0.297958
36477	"="	chr06	+	25754756	25761735	Potri.006G251900.3	14	3699	MSTRG.13020	Potri.006G251900	GO:0005768(endosome);GO:0005794(Golgi apparatus);GO:0005802(trans-Golgi network);GO:0005886(plasma membrane);GO:0009825(multidimensional cell growth);GO:0009832(plant-type cell wall biogenesis);GO:0009833(plant-type primary cell wall biogenesis);GO:0016021(integral component of membrane);GO:0016757(transferase activity, transferring glycosyl groups);GO:0016759(cellulose synthase activity);GO:0016…	00500(Starch and sucrose metabolism);00520(Amino sugar and nucleotide sugar metabolism)	K00770	EC:2.4.2.24	Cellulose synthase A catalytic subunit 3 [UDP-forming]	96.5993	70.8104	69.9555	65.2225	59.0617	61.7931	4.33424	4.71302	3.82459
78354	"="	chr18	-	2307712	2314716	Potri.018G029400.1	14	3924	MSTRG.28041	Potri.018G029400	GO:0005768(endosome);GO:0005794(Golgi apparatus);GO:0005802(trans-Golgi network);GO:0005886(plasma membrane);GO:0009825(multidimensional cell growth);GO:0009832(plant-type cell wall biogenesis);GO:0009833(plant-type primary cell wall biogenesis);GO:0016021(integral component of membrane);GO:0016757(transferase activity, transferring glycosyl groups);GO:0016759(cellulose synthase activity);GO:0016…	00500(Starch and sucrose metabolism);00520(Amino sugar and nucleotide sugar metabolism)	K00770	EC:2.4.2.24	Cellulose synthase A catalytic subunit 3 [UDP-forming]	81.4213	58.4643	75.0576	56.0287	47.4757	50.4489	2.98956	2.56093	2.8402
79928	"="	chr18	-	13143596	13148574	Potri.018G103900.1	13	3578	MSTRG.28583	Potri.018G103900	GO:0009834(plant-type secondary cell wall biogenesis)	00500(Starch and sucrose metabolism);00520(Amino sugar and nucleotide sugar metabolism)	K00770	EC:2.4.2.24	Cellulose synthase A catalytic subunit 3 [UDP-forming]	320.646	231.638	296.296	0.350173	0.049234	0.053509	0.393426	0.24225	0.306055
66971	"="	chr14	-	9639554	9643849	Potri.014G125100.1	3	3773	MSTRG.23872	Potri.014G125100	GO:0000139(Golgi membrane);GO:0000271(polysaccharide biosynthetic process);GO:0005794(Golgi apparatus);GO:0006970(response to osmotic stress);GO:0009414(response to water deprivation);GO:0009651(response to salt stress);GO:0009832(plant-type cell wall biogenesis);GO:0016021(integral component of membrane);GO:0016760(cellulose synthase (UDP-forming) activity);GO:0030244(cellulose biosynthetic proc…	00500(Starch and sucrose metabolism);00520(Amino sugar and nucleotide sugar metabolism)	K00770	EC:2.4.2.24	cellulose synthase family protein	28.0351	21.2134	27.6975	19.5204	15.6696	14.6961	0	0.036881	0
38748	"="	chr07	+	10034636	10042167	Potri.007G076500.5	14	4100	MSTRG.13799	Potri.007G076500	GO:0005886(plasma membrane);GO:0008270(zinc ion binding);GO:0009833(plant-type primary cell wall biogenesis);GO:0016021(integral component of membrane);GO:0016757(transferase activity, transferring glycosyl groups);GO:0016759(cellulose synthase activity);GO:0016760(cellulose synthase (UDP-forming) activity);GO:0030244(cellulose biosynthetic process);GO:0071555(cell wall organization)	00500(Starch and sucrose metabolism);00520(Amino sugar and nucleotide sugar metabolism)	K00770	EC:2.4.2.24	Cellulose synthase-like D5	48.7351	28.8899	38.1214	1.81316	21.1519	17.5162	0	0	0.216552
38750	"="	chr07	+	10037069	10042167	Potri.007G076500.7	9	3441	MSTRG.13799	Potri.007G076500	GO:0005886(plasma membrane);GO:0008270(zinc ion binding);GO:0009833(plant-type primary cell wall biogenesis);GO:0016021(integral component of membrane);GO:0016757(transferase activity, transferring glycosyl groups);GO:0016759(cellulose synthase activity);GO:0016760(cellulose synthase (UDP-forming) activity);GO:0030244(cellulose biosynthetic process);GO:0071555(cell wall organization)	00500(Starch and sucrose metabolism);00520(Amino sugar and nucleotide sugar metabolism)	K00770	EC:2.4.2.24	Cellulose synthase-like D5	11.9455	14.6621	19.2882	1.81316	21.1519	17.5162	0.161993	0.251542	0.190386
29569	"="	chr05	+	21120753	21128348	Potri.005G194200.1	14	4400	MSTRG.10483	Potri.005G194200	GO:0005886(plasma membrane);GO:0008270(zinc ion binding);GO:0009833(plant-type primary cell wall biogenesis);GO:0016021(integral component of membrane);GO:0016757(transferase activity, transferring glycosyl groups);GO:0016759(cellulose synthase activity);GO:0016760(cellulose synthase (UDP-forming) activity);GO:0030244(cellulose biosynthetic process);GO:0071555(cell wall organization)	00500(Starch and sucrose metabolism);00520(Amino sugar and nucleotide sugar metabolism)	K00770	EC:2.4.2.24	cellulose synthase-like protein	55.83	43.141	40.9132	29.3461	24.3904	13.9067	1.19227	1.08863	1.26411
15465	"="	chr02	+	24651363	24656525	Potri.002G257900.1	12	3620	MSTRG.5526	Potri.002G257900	GO:0005794(Golgi apparatus);GO:0005886(plasma membrane);GO:0008270(zinc ion binding);GO:0009832(plant-type cell wall biogenesis);GO:0009833(plant-type primary cell wall biogenesis);GO:0010330(cellulose synthase complex);GO:0016020(membrane);GO:0016021(integral component of membrane);GO:0016049(cell growth);GO:0016757(transferase activity, transferring glycosyl groups);GO:0016759(cellulose synthas…	00500(Starch and sucrose metabolism);00520(Amino sugar and nucleotide sugar metabolism)	K00770	EC:2.4.2.24	cellulose synthase-like protein D5	590.796	426.915	540.425	0.287856	0.064075	0.064735	0	0	0
17859	"="	chr03	+	12388958	12394063	Potri.003G097100.1	3	4098	MSTRG.6359	Potri.003G097100	GO:0000271(polysaccharide biosynthetic process);GO:0005768(endosome);GO:0005794(Golgi apparatus);GO:0005802(trans-Golgi network);GO:0005886(plasma membrane);GO:0009409(response to cold);GO:0009832(plant-type cell wall biogenesis);GO:0016757(transferase activity, transferring glycosyl groups);GO:0016759(cellulose synthase activity);GO:0016760(cellulose synthase (UDP-forming) activity);GO:0030173(i…	00500(Starch and sucrose metabolism);00520(Amino sugar and nucleotide sugar metabolism)	K00770	EC:2.4.2.24	cellulose synthase-like protein D5	4.50718	3.3033	3.80465	0.60422	0.925033	1.04923	0.033356	0	0
21749	"="	chr04	-	4781316	4788341	Potri.004G059600.2	13	3748	MSTRG.7713	Potri.004G059600	GO:0005515(protein binding);GO:0005618(cell wall);GO:0005886(plasma membrane);GO:0006970(response to osmotic stress);GO:0009414(response to water deprivation);GO:0009834(plant-type secondary cell wall biogenesis);GO:0009863(salicylic acid mediated signaling pathway);GO:0009867(jasmonic acid mediated signaling pathway);GO:0009873(ethylene-activated signaling pathway);GO:0010116(positive regulation…	00500(Starch and sucrose metabolism);00520(Amino sugar and nucleotide sugar metabolism)	K00770	EC:2.4.2.24	cellulose synthase-like protein D5	388.408	282.665	358.875	1.50545	1.30941	1.09594	0	0	0
27228	"="	chr05	-	6545391	6553181	Potri.005G087500.1	14	4309	MSTRG.9695	Potri.005G087500	GO:0005886(plasma membrane);GO:0008270(zinc ion binding);GO:0009833(plant-type primary cell wall biogenesis);GO:0016021(integral component of membrane);GO:0016757(transferase activity, transferring glycosyl groups);GO:0016759(cellulose synthase activity);GO:0016760(cellulose synthase (UDP-forming) activity);GO:0030244(cellulose biosynthetic process);GO:0071555(cell wall organization)	00500(Starch and sucrose metabolism);00520(Amino sugar and nucleotide sugar metabolism)	K00770	EC:2.4.2.24	cellulose synthase-like protein D5	75.8587	55.799	72.9897	25.0794	16.9075	19.9739	0.55762	0.296529	0.433292
34911	"="	chr06	-	19616220	19621043	Potri.006G181900.1	13	3460	MSTRG.12466	Potri.006G181900	GO:0005515(protein binding);GO:0005886(plasma membrane);GO:0008270(zinc ion binding);GO:0009507(chloroplast);GO:0009832(plant-type cell wall biogenesis);GO:0009834(plant-type secondary cell wall biogenesis);GO:0010330(cellulose synthase complex);GO:0010400(rhamnogalacturonan I side chain metabolic process);GO:0016021(integral component of membrane);GO:0016759(cellulose synthase activity);GO:00167…	00500(Starch and sucrose metabolism);00520(Amino sugar and nucleotide sugar metabolism)	K00770	EC:2.4.2.24	cellulose synthase-like protein D5	213.634	147.323	188.496	0.185096	0.278596	0.417993	0.150386	0.040466	0.112452
55845	"="	chr11	-	6493074	6500011	Potri.011G069600.1	13	3622	MSTRG.19870	Potri.011G069600	GO:0005515(protein binding);GO:0005618(cell wall);GO:0005886(plasma membrane);GO:0006970(response to osmotic stress);GO:0009414(response to water deprivation);GO:0009834(plant-type secondary cell wall biogenesis);GO:0009863(salicylic acid mediated signaling pathway);GO:0009867(jasmonic acid mediated signaling pathway);GO:0009873(ethylene-activated signaling pathway);GO:0010116(positive regulation…	00500(Starch and sucrose metabolism);00520(Amino sugar and nucleotide sugar metabolism)	K00770	EC:2.4.2.24	cellulose synthase-like protein D5	184.368	136.105	170.404	0.541765	0.601998	0.433934	0.175391	0.091554	0.304849
72731	"="	chr16	+	3587742	3594632	Potri.016G054900.4	14	4097	MSTRG.26002	Potri.016G054900	GO:0005768(endosome);GO:0005794(Golgi apparatus);GO:0005802(trans-Golgi network);GO:0005886(plasma membrane);GO:0006952(defense response);GO:0008270(zinc ion binding);GO:0009506(plasmodesma);GO:0009809(lignin biosynthetic process);GO:0009833(plant-type primary cell wall biogenesis);GO:0009834(plant-type secondary cell wall biogenesis);GO:0016021(integral component of membrane);GO:0016757(transfer…	00500(Starch and sucrose metabolism);00520(Amino sugar and nucleotide sugar metabolism)	K00770	EC:2.4.2.24	cellulose synthase-like protein D5	49.0271	31.1075	45.9793	16.0207	15.2874	15.3733	3.02802	2.94753	3.21706
61419	"="	chr13	+	1295613	1302049	Potri.013G019800.4	13	4536	MSTRG.21790	Potri.013G019800	GO:0005886(plasma membrane);GO:0008270(zinc ion binding);GO:0009833(plant-type primary cell wall biogenesis);GO:0016021(integral component of membrane);GO:0016757(transferase activity, transferring glycosyl groups);GO:0016759(cellulose synthase activity);GO:0016760(cellulose synthase (UDP-forming) activity);GO:0030244(cellulose biosynthetic process);GO:0071555(cell wall organization)	00500(Starch and sucrose metabolism);00520(Amino sugar and nucleotide sugar metabolism)	K00770	EC:2.4.2.24	cellulose synthase-like protein	6.68661	0.237703	8.98003	3.10347	5.84366	0.357786	0.79177	0.288812	1.48111

## Sheet: (C) phenylpropanoid biosynthesi
(C) phenylpropanoid biosynthesis
t_id	class_code	chr	strand	start	end	t_name	num_exons	length	gene_id	gene_name	GO	KEGG	KO_ENTRY	EC	Description	FPKM.VC1_1	FPKM.VC1_2	FPKM.VC1_3	FPKM.VC2_1	FPKM.VC2_2	FPKM.VC2_3	FPKM.VC3_1	FPKM.VC3_2	FPKM.VC3_3
6406	"="	chr01	+	31002434	31006403	Potri.001G307200.1	5	1421	MSTRG.2267	Potri.001G307200	GO:0005737(cytoplasm);GO:0008270(zinc ion binding);GO:0009735(response to cytokinin);GO:0009809(lignin biosynthetic process);GO:0045551(cinnamyl-alcohol dehydrogenase activity);GO:0048046(apoplast);GO:0052747(sinapyl alcohol dehydrogenase activity);GO:0055114(oxidation-reduction process)	00940(Phenylpropanoid biosynthesis)	K00083	EC:1.1.1.195	mannitol dehydrogenase 1 family protein	36.4759	25.3496	31.8064	7.39129	8.41242	7.54592	0.357867	0.900702	0.872252
51534	"="	chr10	+	14147179	14151091	Potri.010G125400.1	6	1342	MSTRG.18326	Potri.010G125400	GO:0003824(catalytic activity);GO:0005829(cytosol);GO:0010584(pollen exine formation);GO:0016491(oxidoreductase activity);GO:0050662(coenzyme binding);GO:0055114(oxidation-reduction process);GO:0080110(sporopollenin biosynthetic process)	00940(Phenylpropanoid biosynthesis)	K09753	EC:1.2.1.44	cinnamoyl-CoA reductase 1-like	27.4983	19.9947	25.9646	11.0694	9.852	9.11502	0.522615	0.532547	0.929129
58084	"="	chr12	-	555460	558578	Potri.012G006400.1	4	1587	MSTRG.20668	Potri.012G006400	GO:0005829(cytosol);GO:0008171(O-methyltransferase activity);GO:0008757(S-adenosylmethionine-dependent methyltransferase activity);GO:0019438(aromatic compound biosynthetic process)	00940(Phenylpropanoid biosynthesis)	K13066	EC:2.1.1.68	Chain A family protein	797.175	596.51	779.583	16.723	16.8018	23.0393	0.558728	0.816691	0.566964
31715	"="	chr06	-	2229595	2232687	Potri.006G033300.3	3	1956	MSTRG.11282	Potri.006G033300	GO:0009809(lignin biosynthetic process);GO:0016020(membrane);GO:0016709(oxidoreductase activity, acting on paired donors, with incorporation or reduction of molecular oxygen, NAD(P)H as one donor, and incorporation of one atom of oxygen)	00940(Phenylpropanoid biosynthesis);00945(Stilbenoid, diarylheptanoid and gingerol biosynthesis);00941(Flavonoid biosynthesis)	K09754	EC:1.14.13.36	Cytochrome P450 98A3 family protein	448.541	324.141	411.389	10.0325	5.9083	7.88136	0.78678	1.05224	1.83506
27830	"="	chr05	-	9074958	9078334	Potri.005G117500.1	2	2121	MSTRG.9928	Potri.005G117500	GO:0009809(lignin biosynthetic process);GO:0016020(membrane);GO:0016709(oxidoreductase activity, acting on paired donors, with incorporation or reduction of molecular oxygen, NAD(P)H as one donor, and incorporation of one atom of oxygen)	00940(Phenylpropanoid biosynthesis)	K09755	EC:1.14.-.-	cytochrome P450 family protein	123.951	90.6924	117.582	0.290711	0.090118	0.055518	0.285635	0.286361	0.121533
37469	"="	chr07	-	1205366	1207514	Potri.007G016400.1	2	1891	MSTRG.13389	Potri.007G016400	GO:0009809(lignin biosynthetic process);GO:0016020(membrane);GO:0016709(oxidoreductase activity, acting on paired donors, with incorporation or reduction of molecular oxygen, NAD(P)H as one donor, and incorporation of one atom of oxygen)	00940(Phenylpropanoid biosynthesis)	K09755	EC:1.14.-.-	cytochrome P450 family protein	119.289	87.8377	107.013	1.30761	1.19028	1.47168	20.7499	21.7653	21.4776
3726	"="	chr01	+	14846705	14848920	Potri.001G175000.1	2	1507	MSTRG.1347	Potri.001G175000	GO:0006629(lipid metabolic process);GO:0016020(membrane);GO:0016298(lipase activity)	00940(Phenylpropanoid biosynthesis)	K18368	EC:3.1.1.-	esterase/lipase/thioesterase family protein	123.187	90.2467	114.581	13.4355	8.59069	14.9161	4.33069	3.14434	4.10878
16971	"="	chr03	-	8692451	8695488	Potri.003G059200.1	2	1590	MSTRG.6055	Potri.003G059200	GO:0006629(lipid metabolic process);GO:0016020(membrane);GO:0016298(lipase activity)	00940(Phenylpropanoid biosynthesis)	K18368	EC:3.1.1.-	esterase/lipase/thioesterase family protein	38.4622	30.9035	38.0092	1.70899	1.47181	3.37407	0.061489	0	0
13724	"="	chr02	-	14072770	14074667	Potri.002G180600.1	4	1221	MSTRG.4958	Potri.002G180600	GO:0005829(cytosol);GO:0008171(O-methyltransferase activity);GO:0008757(S-adenosylmethionine-dependent methyltransferase activity);GO:0019438(aromatic compound biosynthetic process)	00940(Phenylpropanoid biosynthesis)	K13066	EC:2.1.1.68	eugenol O-methyltransferase family protein	24.1721	19.9512	9.43557	20.2322	31.6752	46.8143	0	0	0
13725	"="	chr02	-	14103293	14105311	Potri.002G180700.1	4	1342	MSTRG.4958	Potri.002G180700	GO:0005829(cytosol);GO:0008171(O-methyltransferase activity);GO:0008757(S-adenosylmethionine-dependent methyltransferase activity);GO:0019438(aromatic compound biosynthetic process)	00940(Phenylpropanoid biosynthesis)	K13066	EC:2.1.1.68	eugenol O-methyltransferase family protein	3.10881	2.71229	3.52072	20.2322	31.6752	46.8143	0	0	0.032588
66556	"="	chr14	-	8386360	8389647	Potri.014G106500.1	4	2012	MSTRG.23725	Potri.014G106500	GO:0005829(cytosol);GO:0008171(O-methyltransferase activity);GO:0008757(S-adenosylmethionine-dependent methyltransferase activity);GO:0019438(aromatic compound biosynthetic process)	00940(Phenylpropanoid biosynthesis)	K13066	EC:2.1.1.68	eugenol O-methyltransferase family protein	19.0136	15.9729	20.0176	9.98206	9.4198	11.355	2.03256	2.5126	2.50537
5394	"="	chr01	+	26601835	26608238	Potri.001G256400.3	6	1833	MSTRG.1922	Potri.001G256400	GO:0004022(alcohol dehydrogenase (NAD) activity);GO:0005794(Golgi apparatus);GO:0005829(cytosol);GO:0005886(plasma membrane);GO:0009506(plasmodesma);GO:0050662(coenzyme binding)	00940(Phenylpropanoid biosynthesis)	K09753	EC:1.2.1.44	hypothetical protein	7.81494	5.30822	7.57956	4.55069	3.71975	5.66432	0.156062	0.268911	0.201915
13719	"="	chr02	-	14031080	14032971	Potri.002G180500.1	4	1215	MSTRG.4958	Potri.002G180500	GO:0005829(cytosol);GO:0008171(O-methyltransferase activity);GO:0008757(S-adenosylmethionine-dependent methyltransferase activity);GO:0019438(aromatic compound biosynthetic process)	00940(Phenylpropanoid biosynthesis)	K13066	EC:2.1.1.68	hypothetical protein	13.2444	9.14922	11.1652	41.8922	109.164	81.4399	0	0	0
20451	"="	chr03	-	21210364	21212331	Potri.003G214700.1	4	1566	MSTRG.7265	Potri.003G214700	GO:0004601(peroxidase activity);GO:0020037(heme binding)	00940(Phenylpropanoid biosynthesis)	K00430	EC:1.11.1.7	hypothetical protein	32.0762	22.6666	27.6462	22.6838	22.2347	19.0338	0	0.044502	0.054686
22189	"="	chr04	-	6760094	6762306	Potri.004G082000.1	2	2107	MSTRG.7874	Potri.004G082000	GO:0005739(mitochondrion);GO:0005777(peroxisome);GO:0006631(fatty acid metabolic process);GO:0016874(ligase activity)	00360(Phenylalanine metabolism);00130(Ubiquinone and other terpenoid-quinone biosynthesis);00940(Phenylpropanoid biosynthesis)	K01904	EC:6.2.1.12	hypothetical protein	23.3628	16.7659	22.1519	8.44509	7.16505	15.4805	0	0	0
55669	"="	chr11	-	5543643	5545818	Potri.011G062300.1	3	1214	MSTRG.19806	Potri.011G062300	GO:0004601(peroxidase activity);GO:0009505(plant-type cell wall);GO:0009664(plant-type cell wall organization)	00940(Phenylpropanoid biosynthesis)	K00430	EC:1.11.1.7	hypothetical protein	8.22395	4.76368	7.23034	1.73142	4.74065	5.75079	0	0	0
68104	"="	chr14	-	14557966	14562943	Potri.014G177500.1	14	2062	MSTRG.24284	Potri.014G177500	GO:0004185(serine-type carboxypeptidase activity);GO:0005773(vacuole);GO:0005777(peroxisome);GO:0016747(transferase activity, transferring acyl groups other than amino-acyl groups);GO:0019748(secondary metabolic process);GO:0051603(proteolysis involved in cellular protein catabolic process)	00940(Phenylpropanoid biosynthesis)	K09756	EC:3.4.16.- 2.3.1.91	hypothetical protein	65.9934	48.1387	63.5007	33.112	32.1339	36.432	11.8381	10.1267	13.1106
68636	"="	chr15	-	247166	249255	Potri.015G003500.1	5	1188	MSTRG.24480	Potri.015G003500	GO:0004601(peroxidase activity);GO:0009505(plant-type cell wall);GO:0009664(plant-type cell wall organization)	00940(Phenylpropanoid biosynthesis)	K00430	EC:1.11.1.7	hypothetical protein	5.36674	3.96335	5.64511	13.585	14.8407	13.897	0.148218	0.266178	0.026432
47374	"="	chr09	+	8651537	8653849	Potri.009G095800.1	5	1428	MSTRG.16811	Potri.009G095800	GO:0005737(cytoplasm);GO:0008270(zinc ion binding);GO:0009809(lignin biosynthetic process);GO:0045551(cinnamyl-alcohol dehydrogenase activity);GO:0052747(sinapyl alcohol dehydrogenase activity);GO:0055114(oxidation-reduction process);GO:0080167(response to karrikin)	00940(Phenylpropanoid biosynthesis)	K00083	EC:1.1.1.195	cinnamyl-alcohol dehydrogenase family protein	240.036	175.392	219.694	33.2733	21.5667	32.6912	330.918	318.989	330.34
73196	"="	chr16	+	5972301	5976275	Potri.016G078300.1	5	1631	MSTRG.26179	Potri.016G078300	GO:0005737(cytoplasm);GO:0008270(zinc ion binding);GO:0009809(lignin biosynthetic process);GO:0045551(cinnamyl-alcohol dehydrogenase activity);GO:0052747(sinapyl alcohol dehydrogenase activity);GO:0055114(oxidation-reduction process)	00940(Phenylpropanoid biosynthesis)	K00083	EC:1.1.1.195	mannitol dehydrogenase family protein	75.28	55.7321	73.3736	59.0307	59.4722	63.51	217.565	211.906	232.353
85079	"="	chrscaffold_270	+	50163	51111	Potri.T134100.1	3	595	MSTRG.30475	Potri.T134100	GO:0003824(catalytic activity);GO:0005737(cytoplasm);GO:0005829(cytosol);GO:0007623(circadian rhythm);GO:0009409(response to cold);GO:0009809(lignin biosynthetic process);GO:0016621(cinnamoyl-CoA reductase activity);GO:0050662(coenzyme binding);GO:0055114(oxidation-reduction process)	00940(Phenylpropanoid biosynthesis)	K09753	EC:1.2.1.44	hypothetical protein	0	0.034574	0.01946	0.788452	0.037146	0.392217	8.49668	6.25537	5.17481
46707	"="	chr09	-	6469241	6471700	Potri.009G063400.1	5	1288	MSTRG.16558	Potri.009G063400	GO:0005737(cytoplasm);GO:0008270(zinc ion binding);GO:0009617(response to bacterium);GO:0009809(lignin biosynthetic process);GO:0045551(cinnamyl-alcohol dehydrogenase activity);GO:0052747(sinapyl alcohol dehydrogenase activity);GO:0055114(oxidation-reduction process)	00940(Phenylpropanoid biosynthesis)	K00083	EC:1.1.1.195	hypothetical protein	7.15836	5.5992	6.18257	4.89457	6.7994	10.6287	10.4415	10.2182	12.3407
5623	"="	chr01	-	27647690	27649914	Potri.001G268600.1	5	1574	MSTRG.2001	Potri.001G268600	GO:0005737(cytoplasm);GO:0008270(zinc ion binding);GO:0009617(response to bacterium);GO:0009809(lignin biosynthetic process);GO:0045551(cinnamyl-alcohol dehydrogenase activity);GO:0052747(sinapyl alcohol dehydrogenase activity);GO:0055114(oxidation-reduction process)	00940(Phenylpropanoid biosynthesis)	K00083	EC:1.1.1.195	hypothetical protein	3.10477	2.05637	2.21704	3.71334	3.66688	5.84931	9.62931	8.47517	9.17246
25184	"="	chr04	+	23617293	23621312	Potri.004G230900.1	3	1288	MSTRG.8942	Potri.004G230900	GO:0003824(catalytic activity);GO:0005829(cytosol);GO:0005886(plasma membrane);GO:0009809(lignin biosynthetic process);GO:0016621(cinnamoyl-CoA reductase activity);GO:0050662(coenzyme binding)	00940(Phenylpropanoid biosynthesis)	K09753	EC:1.2.1.44	cinnamoyl-CoA reductase 1-like	3.44147	2.56383	3.49713	3.9243	3.64556	4.03078	6.24711	5.65803	6.45666

## Sheet: (D) The differentially  lncRNA
(D) The differentially expressed candidate lncRNAs that interacted with the miRNAs and mRNAs.
	VC1_1_VC1_fpkm	VC1_2_VC1_fpkm	VC1_3_VC1_fpkm	VC2_1_VC2_fpkm	VC2_2_VC2_fpkm	VC2_3_VC2_fpkm	VC3_1_VC3_fpkm	VC3_2_VC3_fpkm	VC3_3_VC3_fpkm
MSTRG.1050.1	2.6501	0.283552	5.02408	5.47812	4.9641	6.54044	8.34613	5.5522	5.23602
MSTRG.10721.1	0	0	0	0	0	0	5.72425	4.08007	4.38085
MSTRG.10779.1	4.07399	3.97405	4.19606	2.92962	1.89685	5.28183	0.223204	0.280724	0
MSTRG.10851.1	2.61144	2.26206	1.73443	8.16626	6.91914	4.64545	0	0	0
MSTRG.11198.1	0.08354	0.016519	0.09762	0.239155	0.288996	0.245725	6.73081	5.1815	6.61359
MSTRG.11873.2	3.46537	2.65301	2.74924	3.96781	1.2362	2.78825	0	0	0
MSTRG.12471.1	0.020863	0	0.021032	0.21032	0.12162	0	14.7602	12.5006	13.8128
MSTRG.12584.1	0.216856	0	0.007567	0.174556	0	0	2.21948	1.57647	2.46753
MSTRG.13201.1	5.66717	5.72234	5.20446	0	6.05148	7.00682	1.11739	0.988609	1.02991
MSTRG.14217.1	17.4007	13.1585	24.6624	6.94546	4.63847	4.08064	0	0	0
MSTRG.17705.1	29.6275	22.3485	35.399	13.2559	12.9182	11.9547	0	0	0.34448
MSTRG.19912.1	0.653216	0.629645	0.929394	5.29224	62.4025	4.08221	9.6483	9.44421	8.02681
MSTRG.20021.1	0	0	0	0	0.370684	0.139331	1.78706	1.82827	1.99714
MSTRG.201.1	0.763461	3.37765	1.03851	5.00473	4.11456	5.17793	0	0	0
MSTRG.2029.1	2.1237	3.11629	2.52869	5.9756	6.72254	6.11648	0.08325	0.029562	0.030786
MSTRG.21682.1	0	0	0	0	0	0	6.25557	4.5414	4.71094
MSTRG.2404.1	0	0	0	0.191702	0.161708	0.371072	5.6322	7.798	9.67568
MSTRG.2623.1	8.88088	8.95738	9.56428	3.05561	3.53067	4.91544	0	0.240313	0.297273
MSTRG.28634.1	147.015	102.034	116.58	77.0319	33.0946	49.5734	22.3654	18.8757	19.7541
MSTRG.28670.1	0.492097	0.129549	0.426582	0.437921	0.090504	0.8672	2.93804	3.00761	2.72721
MSTRG.28899.1	2.81323	3.63748	3.53154	0	0	0	0	0	0
MSTRG.29164.3	1.17569	0.903766	2.7566	1.40963	2.62565	2.11814	7.57383	5.92259	6.81874
MSTRG.29755.1	2.09054	0.662657	0.931312	10.1693	4.51616	8.12197	25.5311	16.9577	22.7845
MSTRG.29849.1	0	0	0.297206	0	0	0.279324	2.1885	2.97991	2.82487
MSTRG.3043.1	0	0	0.101081	0.062589	0.369981	0.34844	2.95406	2.98207	3.75781
MSTRG.3176.1	12.1185	13.8418	16.0843	2.86418	1.12644	1.9608	0	0.251592	0
MSTRG.3176.2	11.4552	12.2577	13.8978	0.087297	0.09355	0.273895	0.24704	0	0
MSTRG.3176.3	39.767	37.0166	41.9608	0	0	0	0	0	0
MSTRG.5264.1	575.087	596.862	680.171	401.792	242.958	211.362	126.012	110.563	97.8424
MSTRG.6883.1	4.79397	3.18008	3.74785	0.260068	0.155816	0.196673	0	0	0
MSTRG.6900.1	0.044636	0.048194	0.041481	0.118392	0.140846	0.051695	151.96	137.568	135.624
MSTRG.8974.1	0.045958	0	0	0	0	0	1.78086	1.7587	2.4646
MSTRG.28721.1	3.04941	3.92988	8.51952	3.23326	3.09365	3.87215	0	0	0
MSTRG.1620.1	0.5842	0.076126	0.757197	0.58	0.08	0.76	3.86959	2.75273	5.16748
MSTRG.26174.1	0	0	0	0	0	0	4.05022	3.06231	5.18504

## Sheet: (E) The differentially circRNA
(E) The differentially expressed candidate circRNAs that interacted with the mRNAs and miRNAs
Accession	VC1_1_VC1_fpkm	VC1_2_VC1_fpkm	VC1_3_VC1_fpkm	VC2_1_VC2_fpkm	VC2_2_VC2_fpkm	VC2_3_VC2_fpkm	VC3_1_VC3_fpkm	VC3_2_VC3_fpkm	VC3_3_VC3_fpkm
circRNA16	0	0	0	0.48	0.5	0.6	0.15	0.13	0.18
circRNA27	4.02	2.45	3.77	0.95	0.8	1.05	0.64	0.61	0.69
circRNA38	0.03	0.02	0.03	0.02	0.02	0.02	0	0	0
circRNA58	2.35	1.3	2.39	1.56	1.1	1.62	0.12	0.14	0.26
circRNA65	0.8	0.74	0.87	--	--	--	0	0	0
circRNA80	0.09	0.05	0.05	0.16	0.19	0.17	--	--	--
circRNA86	0.46	0.27	0.51	0.06	0.05	0.18	--	--	--
circRNA101	6.5	4.07	7.25	6.5	5.01	6.54	0.01	0.03	0.02
circRNA103	0.58	0.35	0.52	0.21	0.18	0.3	0	0	0.01
circRNA126	0.11	0.08	0.13	0.21	0.29	0.4	1.57	1.37	1.56
circRNA128	0.49	0.32	0.51	0.25	0.27	0.26	0	0	0
circRNA152	0.04	0.04	0.06	0.1	0.08	0.12	0.06	0.05	0.04
circRNA154	0.02	0.01	0.02	0.05	0.04	0.04	0.19	0.17	0.2
circRNA185	49.52	35.66	48.95	--	--	--	17.92	14.94	17.5
ciRNA2	1.02	0.54	0.95	--	--	--	0.04	0.02	0.06
circRNA129	113.63	67.84	100.65	99	103.51	134.17	26.93	24.15	27.93
circRNA97	29.78	19.68	33.65	22.88	17.76	27.48	6.56	6.59	4.91
circRNA241	17.6	11.67	13.71	--	--	--	4.83	3.22	7.85
circRNA251	36.58	23.35	34.26	--	--	--	61.21	58.65	74.32
circRNA20	51.44	27.86	42.25	27.2	17.12	29.16	2.43	1.18	1.5
ciRNA33	1.06	9	8.32	305.88	433.06	172.39	1056.73	906.46	854.17
ciRNA5	73.77	48.94	76.28	134.27	96.22	123.77	25.46	20.53	23.18
circRNA190	17.04	9.29	14.28	9.9	5.72	9.07	2.11	1.65	2.35
